# Supplementary material for: Developing welfare parameters for African elephants (Loxodonta africana) in fenced reserves in South Africa
Source: PLoS One. 2022 Mar 24;17(3):e0264931. doi: 10.1371/journal.pone.0264931 (PMC8947097; doi:10.1371/journal.pone.0264931)
Supplement: S1 Data — (XLSX) [file pone.0264931.s002.xlsx]

## Sheet: Behavioural categories data
Reserve	Age	Reserve size	Sample	Season	Sex	Age & Sex	Age2	Age structure	History	Distance from observes	Ambivalent	Ambivalent/Body care	Assessing	Arousal	Frustrated
1	A	Small	1	Dry	f	af	A	Incomplete	Wild	>50	3	0	1	0	0
1	A	Small	2	Dry	m	am	A	Incomplete	Wild	>50	4	1	1	0	0
1	A	Small	3	Dry	m	am	A	Incomplete	Wild	>30	0	0	0	0	0
1	S	Small	4	Dry	f	sf	S	Incomplete	Wild	>50	5	2	6	5	0
1	S	Small	5	Dry	f	sf	S	Incomplete	Wild	>50	11	5	19	8	0
1	S	Small	6	Dry	m	sm	S	Incomplete	Wild	>50	11	8	15	5	2
1	S	Small	7	Dry	m	sm	S	Incomplete	Wild	>50	1	1	2	0	0
1	S	Small	8	Dry	m	sm	S	Incomplete	Wild	>50	1	2	0	0	0
1	A	Small	9	Dry	f	af	A	Incomplete	Wild	>50	4	3	4	0	0
1	S	Small	10	Dry	m	sm	S	Incomplete	Wild	>30	1	0	10	0	0
1	S	Small	11	Dry	m	sm	S	Incomplete	Wild	>50	2	0	11	0	0
1	S	Small	12	Dry	f	sf	S	Incomplete	Wild	>50	6	5	10	0	0
1	A	Small	13	Dry	m	am	A	Incomplete	Wild	>30	14	3	38	0	0
1	A	Small	14	Dry	m	am	A	Incomplete	Wild	>30	0	1	0	0	0
1	S	Small	15	Dry	m	sm	S	Incomplete	Wild	>50	2	2	1	0	0
1	A	Small	16	Dry	f	af	A	Incomplete	Wild	>50	5	0	6	0	0
1	A	Small	17	Dry	f	af	A	Incomplete	Wild	>50	2	0	2	0	0
1	A	Small	18	Dry	f	af	A	Incomplete	Wild	>30	57	4	22	0	0
1	J	Small	19	Dry	m	j	J	Incomplete	Wild	>50	4	2	1	0	0
1	J	Small	20	Dry	m	j	J	Incomplete	Wild	>50	1	1	3	0	0
1	J	Small	21	Dry	m	j	J	Incomplete	Wild	>50	2	3	0	0	0
1	A	Small	22	Dry	m	am	A	Incomplete	Wild	>30	1	1	8	1	0
1	S	Small	23	Dry	f	sf	S	Incomplete	Wild	<30	0	1	4	0	0
1	A	Small	24	Wet	m	am	A	Incomplete	Wild	>30	3	0	9	0	0
1	A	Small	25	Wet	m	am	A	Incomplete	Wild	>50	0	1	2	0	0
1	A	Small	26	Wet	m	am	A	Incomplete	Wild	>50	1	1	3	0	0
1	A	Small	27	Wet	m	am	A	Incomplete	Wild	>50	5	7	8	0	0
1	A	Small	28	Wet	f	af	A	Incomplete	Wild	>30	2	1	5	0	0
1	A	Small	29	Wet	f	af	A	Incomplete	Wild	>30	3	13	3	0	0
1	A	Small	30	Wet	f	af	A	Incomplete	Wild	>50	0	2	2	0	0
1	A	Small	31	Wet	f	af	A	Incomplete	Wild	>50	3	5	0	0	0
1	S	Small	32	Wet	f	sf	S	Incomplete	Wild	<30	1	3	0	0	0
1	S	Small	33	Wet	m	sm	S	Incomplete	Wild	>50	1	0	0	0	0
1	S	Small	34	Wet	m	sm	S	Incomplete	Wild	>50	2	1	2	0	0
1	S	Small	35	Wet	m	sm	S	Incomplete	Wild	>50	4	3	3	0	0
1	S	Small	36	Wet	m	sm	S	Incomplete	Wild	<30	0	5	15	0	0
1	S	Small	37	Wet	m	sm	S	Incomplete	Wild	>50	5	0	0	0	0
1	S	Small	38	Wet	m	sm	S	Incomplete	Wild	<30	17	27	13	0	0
1	S	Small	39	Wet	f	sf	S	Incomplete	Wild	>50	2	6	4	0	0
1	S	Small	40	Wet	f	sf	S	Incomplete	Wild	>50	7	3	2	0	0
1	S	Small	41	Wet	f	sf	S	Incomplete	Wild	>50	0	0	2	0	0
1	J	Small	42	Wet	m	j	J	Incomplete	Wild	>50	2	2	2	0	0
1	J	Small	43	Wet	m	j	J	Incomplete	Wild	>50	0	3	0	0	1
1	J	Small	44	Wet	m	j	J	Incomplete	Wild	>50	3	1	8	0	0
1	J	Small	45	Wet	m	j	J	Incomplete	Wild	>50	0	1	0	0	0
1	J	Small	46	Wet	m	j	J	Incomplete	Wild	>50	3	8	1	0	1
2	A	Large	47	Dry	f	af	A	Complete	Wild	>30	7	1	26	1	0
2	A	Large	48	Dry	m	am	A	Complete	Wild	>30	8	9	32	0	0
2	S	Large	49	Dry	m	sm	S	Complete	Wild	>50	20	10	13	0	0
2	A	Large	50	Dry	m	am	A	Complete	Wild	>30	7	14	28	0	0
2	S	Large	51	Dry	m	sm	S	Complete	Wild	>50	8	0	22	0	0
2	S	Large	52	Dry	f	sf	S	Complete	Wild	>50	5	4	7	1	0
2	S	Large	53	Dry	f	sf	S	Complete	Wild	>50	5	6	11	1	0
2	J	Large	54	Dry	f	j	J	Complete	Wild	>30	4	6	22	0	0
2	A	Large	55	Dry	m	am	A	Complete	Wild	>30	2	0	15	0	0
2	J	Large	56	Dry	m	j	J	Complete	Wild	>30	18	5	22	1	0
2	J	Large	57	Dry	u	j	J	Complete	Wild	>50	6	2	6	0	0
2	S	Large	58	Dry	m	sm	S	Complete	Wild	>50	2	0	8	0	0
2	A	Large	59	Dry	m	am	A	Complete	Wild	<30	1	1	13	0	0
2	A	Large	60	Dry	f	af	A	Complete	Wild	>30	0	0	6	0	0
2	J	Large	61	Dry	m	j	J	Complete	Wild	>50	1	0	0	0	0
2	A	Large	62	Dry	m	am	A	Complete	Wild	>30	2	9	15	0	0
2	S	Large	63	Dry	m	sm	S	Complete	Wild	>50	5	15	4	0	0
2	A	Large	64	Dry	m	am	A	Complete	Wild	>30	0	0	7	0	0
2	J	Large	65	Dry	f	j	J	Complete	Wild	>30	2	0	2	0	0
2	A	Large	66	Dry	f	af	A	Complete	Wild	>30	3	5	4	0	1
2	A	Large	67	Dry	f	af	A	Complete	Wild	>50	4	1	0	0	0
2	A	Large	68	Dry	m	am	A	Complete	Wild	>30	1	0	4	0	0
2	J	Large	69	Dry	u	j	J	Complete	Wild	>50	0	0	0	0	0
2	A	Large	70	Wet	f	af	A	Complete	Wild	>50	0	0	0	0	0
2	A	Large	71	Wet	f	af	A	Complete	Wild	>50	1	1	1	0	0
2	A	Large	72	Wet	f	af	A	Complete	Wild	>30	0	0	1	0	0
2	S	Large	73	Wet	m	sm	S	Complete	Wild	>30	8	0	1	0	0
2	A	Large	74	Wet	m	am	A	Complete	Wild	>30	0	0	4	0	0
2	S	Large	75	Wet	m	sm	S	Complete	Wild	>50	0	0	4	0	0
2	A	Large	76	Wet	f	af	A	Complete	Wild	>30	0	5	24	0	0
2	A	Large	77	Wet	f	af	A	Complete	Wild	>30	1	1	19	0	0
2	J	Large	78	Wet	u	j	J	Complete	Wild	>50	6	6	17	0	0
2	S	Large	79	Wet	m	sm	S	Complete	Wild	>50	1	2	3	0	0
2	S	Large	80	Wet	f	sf	S	Complete	Wild	>50	1	1	1	0	0
2	J	Large	81	Wet	u	j	J	Complete	Wild	>30	0	1	3	0	0
2	A	Large	82	Wet	m	am	A	Complete	Wild	>50	6	4	33	6	0
2	J	Large	83	Wet	f	j	J	Complete	Wild	>50	6	7	8	1	2
2	S	Large	84	Wet	m	sm	S	Complete	Wild	>50	2	2	3	0	0
2	J	Large	85	Wet	u	j	J	Complete	Wild	>30	22	3	27	2	0
2	S	Large	86	Wet	m	sm	S	Complete	Wild	<30	7	2	7	0	0
2	A	Large	87	Wet	m	am	A	Complete	Wild	>30	2	2	11	0	0
2	S	Large	88	Wet	f	sf	S	Complete	Wild	>50	3	5	14	0	0
2	J	Large	89	Dry	u	j	J	Complete	Wild	>30	2	1	9	0	0
2	S	Large	90	Wet	m	sm	S	Complete	Wild	>50	2	7	10	0	0
2	S	Large	91	Wet	f	sf	S	Complete	Wild	>50	14	12	12	1	0
2	J	Large	92	Wet	u	j	J	Complete	Wild	>50	2	3	8	2	0
3	A	Medium	93	Wet	m	am	A	Incomplete	Ex-captive	>50	1	1	8	0	0
3	A	Medium	94	Wet	m	am	A	Incomplete	Ex-captive	>50	7	2	5	0	0
3	A	Medium	95	Wet	f	af	A	Incomplete	Ex-captive	>50	1	1	4	0	0
3	S	Medium	96	Wet	m	sm	S	Incomplete	Wild	>50	0	0	0	0	1
3	A	Medium	97	Wet	f	af	A	Incomplete	Ex-captive	>50	0	0	9	0	1
3	A	Medium	98	Wet	m	am	A	Incomplete	Ex-captive	>50	0	7	3	0	0
3	A	Medium	99	Wet	f	af	A	Incomplete	Wild	>50	5	4	10	0	0
3	J	Medium	100	Wet	m	j	J	Incomplete	Wild	>50	0	0	1	0	0
3	A	Medium	101	Wet	f	af	A	Incomplete	Ex-captive	>50	4	1	0	0	0
3	J	Medium	102	Wet	f	j	J	Incomplete	Wild	>50	1	2	3	0	0
3	A	Medium	103	Wet	f	af	A	Incomplete	Wild	>50	3	4	4	0	0
3	S	Medium	104	Wet	m	sm	S	Incomplete	Wild	>50	1	7	4	0	0
3	A	Medium	105	Wet	m	am	A	Incomplete	Ex-captive	>30	9	3	3	0	0
3	A	Medium	106	Wet	f	af	A	Incomplete	Ex-captive	>50	1	0	6	0	0
3	A	Medium	107	Wet	m	am	A	Incomplete	Ex-captive	>30	1	2	2	0	0
3	A	Medium	108	Wet	m	am	A	Incomplete	Ex-captive	>50	1	1	4	0	0
3	J	Medium	109	Wet	m	j	J	Incomplete	Wild	>50	1	6	3	0	0
3	S	Medium	110	Wet	m	sm	S	Incomplete	Wild	>50	2	8	2	0	2
3	A	Medium	111	Wet	f	af	A	Incomplete	Ex-captive	>50	3	0	27	0	0
3	A	Medium	112	Wet	m	am	A	Incomplete	Ex-captive	>50	5	0	42	0	0
3	S	Medium	113	Wet	m	sm	S	Incomplete	Wild	>50	6	8	5	0	1
3	J	Medium	114	Wet	f	j	J	Incomplete	Wild	>50	2	1	0	0	1
3	A	Medium	115	Wet	m	am	A	Incomplete	Ex-captive	>50	0	1	0	0	0
3	A	Medium	116	Dry	m	am	A	Incomplete	Ex-captive	>50	0	0	10	0	0
3	A	Medium	117	Dry	m	am	A	Incomplete	Ex-captive	>50	0	3	6	0	0
3	A	Medium	118	Dry	m	am	A	Incomplete	Ex-captive	>50	2	3	6	0	0
3	A	Medium	119	Dry	m	am	A	Incomplete	Ex-captive	>50	0	0	18	0	0
3	A	Medium	120	Dry	m	am	A	Incomplete	Ex-captive	>50	1	1	28	0	0
3	A	Medium	121	Dry	m	am	A	Incomplete	Ex-captive	>50	8	0	5	0	0
3	A	Medium	122	Dry	f	af	A	Incomplete	Wild	>50	0	1	3	0	0
3	A	Medium	123	Dry	f	af	A	Incomplete	Wild	>50	2	0	0	0	0
3	A	Medium	124	Dry	f	af	A	Incomplete	Ex-captive	>50	0	0	16	0	0
3	A	Medium	125	Dry	f	af	A	Incomplete	Ex-captive	>50	0	0	1	0	0
3	A	Medium	126	Dry	f	af	A	Incomplete	Ex-captive	>30	4	3	11	0	0
3	A	Medium	127	Dry	f	af	A	Incomplete	Wild	>50	1	0	7	0	0
3	A	Medium	128	Dry	f	af	A	Incomplete	Wild	>50	6	6	24	0	0
3	A	Medium	129	Dry	f	af	A	Incomplete	Ex-captive	>50	6	10	9	0	0
3	S	Medium	130	Dry	m	sm	S	Incomplete	Wild	>50	1	0	0	0	1
3	S	Medium	131	Dry	m	sm	S	Incomplete	Wild	>50	0	0	1	0	0
3	S	Medium	132	Dry	m	sm	S	Incomplete	Wild	>50	2	4	2	0	0
3	S	Medium	133	Dry	m	sm	S	Incomplete	Wild	>50	1	4	3	0	0
3	J	Medium	134	Dry	m	j	J	Incomplete	Wild	>50	1	1	6	0	1
3	J	Medium	135	Dry	m	j	J	Incomplete	Wild	>50	2	0	6	0	0
3	J	Medium	136	Dry	m	j	J	Incomplete	Wild	>50	0	0	1	0	0
3	J	Medium	137	Dry	f	j	J	Incomplete	Wild	>50	0	0	1	0	0
3	J	Medium	138	Dry	f	j	J	Incomplete	Wild	>50	27	16	28	2	1
4	S	Small	139	Wet	f	sf	S	Complete	Wild	<30	1	1	1	0	0
4	J	Small	140	Wet	m	j	J	Complete	Wild	>50	2	2	1	0	0
4	S	Small	141	Wet	m	sm	S	Complete	Wild	>30	8	3	16	0	1
4	S	Small	142	Wet	m	sm	S	Complete	Wild	<30	5	0	14	1	2
4	A	Small	143	Wet	f	af	A	Complete	Wild	>50	0	0	1	0	0
4	A	Small	144	Wet	f	af	A	Complete	Wild	>50	1	0	2	0	0
4	A	Small	145	Wet	f	af	A	Complete	Wild	>50	1	1	2	0	0
4	S	Small	146	Wet	m	sm	S	Complete	Wild	>50	0	0	3	0	0
4	S	Small	147	Wet	m	sm	S	Complete	Wild	<30	3	1	4	0	0
4	S	Small	148	Wet	m	sm	S	Complete	Wild	>30	11	3	18	0	0
4	S	Small	149	Wet	f	sf	S	Complete	Wild	>50	0	0	1	0	0
4	A	Small	150	Wet	f	af	A	Complete	Wild	>30	1	4	9	0	0
4	J	Small	151	Wet	m	j	J	Complete	Wild	>50	4	1	1	0	0
4	J	Small	152	Wet	m	j	J	Complete	Wild	>50	11	5	2	0	0
4	S	Small	153	Wet	m	sm	S	Complete	Wild	>50	2	0	8	0	0
4	S	Small	154	Wet	f	sf	S	Complete	Wild	>50	1	3	13	0	0
4	S	Small	155	Wet	f	sf	S	Complete	Wild	>30	3	12	11	3	0
4	J	Small	156	Wet	u	j	J	Complete	Wild	<30	3	0	2	5	0
4	A	Small	157	Wet	m	am	A	Complete	Wild	>50	1	1	14	0	0
4	A	Small	158	Wet	m	am	A	Complete	Wild	>30	2	0	2	0	0
4	S	Small	159	Wet	m	sm	S	Complete	Wild	>50	0	1	2	0	0
4	S	Small	160	Wet	m	sm	S	Complete	Wild	>50	1	1	7	0	0
4	S	Small	161	Wet	m	sm	S	Complete	Wild	>30	5	5	15	1	0
4	A	Small	162	Dry	f	af	A	Complete	Wild	>50	0	1	2	2	0
4	A	Small	163	Dry	f	af	A	Complete	Wild	>50	0	3	1	0	0
4	S	Small	164	Dry	f	sf	S	Complete	Wild	>50	8	2	10	0	0
4	A	Small	165	Dry	f	af	A	Complete	Wild	>50	2	0	5	0	0
4	A	Small	166	Dry	f	af	A	Complete	Wild	>50	1	0	0	0	0
4	A	Small	167	Dry	m	am	A	Complete	Wild	>30	21	0	2	0	0
4	A	Small	168	Dry	m	am	A	Complete	Wild	>30	15	4	2	0	0
4	A	Small	169	Dry	m	am	A	Complete	Wild	>30	7	6	21	0	1
4	A	Small	170	Dry	m	am	A	Complete	Wild	>30	11	0	15	1	0
4	S	Small	171	Dry	m	sm	S	Complete	Wild	<30	1	0	1	2	0
4	S	Small	172	Dry	m	sm	S	Complete	Wild	>30	0	3	2	0	0
4	S	Small	173	Dry	f	sf	S	Complete	Wild	<30	4	2	2	0	0
4	S	Small	174	Dry	m	sm	S	Complete	Wild	>30	0	1	2	0	0
4	S	Small	175	Dry	m	sm	S	Complete	Wild	>30	1	3	0	0	0
4	S	Small	176	Dry	m	sm	S	Complete	Wild	>50	8	11	17	0	0
4	J	Small	177	Dry	m	j	J	Complete	Wild	>50	1	2	3	0	0
4	J	Small	178	Dry	m	j	J	Complete	Wild	>50	8	11	5	2	0
4	S	Small	179	Dry	f	sf	S	Complete	Wild	>50	2	2	3	0	0
4	J	Small	180	Dry	m	j	J	Complete	Wild	<30	3	9	9	0	0
4	J	Small	181	Dry	m	j	J	Complete	Wild	<30	6	3	16	1	2
4	J	Small	182	Dry	m	j	J	Complete	Wild	<30	0	5	1	0	0
4	J	Small	183	Dry	m	j	J	Complete	Wild	<30	8	6	12	2	0
4	S	Small	184	Dry	f	sf	S	Complete	Wild	>30	1	2	11	0	0
5	A	Medium	185	Dry	f	af	A	Incomplete	Ex-captive	>30	0	0	12	0	0
5	A	Medium	186	Dry	f	af	A	Incomplete	Ex-captive	>50	2	1	1	0	0
5	A	Medium	187	Dry	f	af	A	Incomplete	Ex-captive	>50	0	2	1	0	0
5	S	Medium	188	Dry	f	sf	S	Incomplete	Ex-captive	>30	3	8	24	1	0
5	S	Medium	189	Dry	f	sf	S	Incomplete	Ex-captive	>50	0	0	0	0	0
5	A	Medium	190	Dry	f	af	A	Incomplete	Ex-captive	>50	3	1	2	0	1
5	S	Medium	191	Dry	m	sm	S	Incomplete	Ex-captive	>50	1	2	0	1	1
5	S	Medium	192	Dry	m	sm	S	Incomplete	Ex-captive	>50	6	2	17	1	0
5	S	Medium	193	Dry	m	sm	S	Incomplete	Ex-captive	>50	5	2	0	0	0
5	S	Medium	194	Dry	f	sf	S	Incomplete	Ex-captive	>30	10	6	23	0	1
5	S	Medium	195	Dry	f	sf	S	Incomplete	Ex-captive	>30	1	1	1	0	0
5	J	Medium	196	Dry	m	j	J	Incomplete	Ex-captive	>50	3	3	7	0	0
5	J	Medium	197	Dry	m	j	J	Incomplete	Ex-captive	>50	2	6	3	0	0
5	S	Medium	198	Dry	f	sf	S	Incomplete	Ex-captive	>30	4	0	11	0	0
5	A	Medium	199	Dry	m	am	A	Incomplete	Ex-captive	>50	0	1	10	0	0
5	A	Medium	200	Dry	m	am	A	Incomplete	Ex-captive	>30	0	3	17	0	0
5	J	Medium	201	Dry	m	j	J	Incomplete	Ex-captive	>30	30	23	6	0	0
5	S	Medium	202	Dry	f	sf	S	Incomplete	Ex-captive	>50	20	18	14	0	0
5	S	Medium	203	Dry	f	sf	S	Incomplete	Ex-captive	>50	12	1	9	0	0
5	A	Medium	204	Wet	m	am	A	Incomplete	Ex-captive	>50	30	1	18	0	2
5	A	Medium	205	Wet	m	am	A	Incomplete	Ex-captive	>30	13	1	5	0	0
5	A	Medium	206	Wet	m	am	A	Incomplete	Ex-captive	>50	4	1	1	0	0
5	A	Medium	207	Wet	m	am	A	Incomplete	Ex-captive	<30	10	1	13	0	0
5	A	Medium	208	Wet	m	am	A	Incomplete	Ex-captive	>50	2	2	2	0	0
5	A	Medium	209	Wet	f	af	A	Incomplete	Ex-captive	>30	0	3	5	0	0
5	A	Medium	210	Wet	f	af	A	Incomplete	Ex-captive	>50	16	1	10	0	0
5	A	Medium	211	Wet	f	af	A	Incomplete	Ex-captive	>50	6	3	6	0	0
5	S	Medium	212	Wet	f	sf	S	Incomplete	Ex-captive	>50	2	1	2	0	0
5	A	Medium	213	Wet	f	af	A	Incomplete	Ex-captive	>50	23	4	16	0	0
5	J	Medium	214	Wet	m	j	J	Incomplete	Ex-captive	>50	8	7	4	0	0
5	J	Medium	215	Wet	m	j	J	Incomplete	Ex-captive	>30	2	0	1	1	0
5	J	Medium	216	Wet	m	j	J	Incomplete	Ex-captive	>50	2	35	4	0	0
5	J	Medium	217	Wet	m	j	J	Incomplete	Ex-captive	>50	4	2	4	0	0
5	J	Medium	218	Wet	f	j	J	Incomplete	Ex-captive	>50	2	16	5	1	0
5	J	Medium	219	Wet	f	j	J	Incomplete	Ex-captive	>30	5	0	11	1	0
5	S	Medium	220	Wet	f	sf	S	Incomplete	Ex-captive	>50	4	12	30	1	0
5	S	Medium	221	Wet	f	sf	S	Incomplete	Ex-captive	>50	0	0	2	0	0
5	S	Medium	222	Wet	f	sf	S	Incomplete	Ex-captive	>30	0	4	2	0	0
5	S	Medium	223	Wet	m	sm	S	Incomplete	Ex-captive	>50	0	0	1	0	0
5	S	Medium	224	Wet	m	sm	S	Incomplete	Ex-captive	>50	4	2	5	0	0
5	S	Medium	225	Wet	m	sm	S	Incomplete	Ex-captive	>50	14	19	11	0	0
5	A	Medium	226	Wet	f	af	A	Incomplete	Ex-captive	>50	3	7	4	0	1
5	A	Medium	227	Wet	f	af	A	Incomplete	Ex-captive	>50	2	4	6	0	0
5	A	Medium	228	Wet	f	af	A	Incomplete	Ex-captive	>50	2	2	1	0	0
5	S	Medium	229	Dry	f	sf	S	Incomplete	Ex-captive	>50	6	2	3	0	0
5	S	Medium	230	Dry	f	sf	S	Incomplete	Ex-captive	>50	6	5	5	0	0
6	A	Small	231	Dry	m	am	A	Incomplete	Wild	>50	0	0	7	0	0
6	S	Small	232	Dry	m	sm	S	Incomplete	Wild	>50	3	0	36	0	0
6	S	Small	233	Dry	m	sm	S	Incomplete	Wild	>50	2	0	4	0	0
6	S	Small	234	Dry	m	sm	S	Incomplete	Wild	>30	0	0	0	0	0
6	A	Small	235	Dry	m	am	A	Incomplete	Wild	>50	0	1	2	1	0
6	A	Small	236	Dry	m	am	A	Incomplete	Wild	>50	0	3	3	0	0
6	A	Small	237	Dry	m	am	A	Incomplete	Wild	>30	1	2	4	0	0
6	A	Small	238	Dry	f	af	A	Incomplete	Wild	>30	1	0	1	0	0
6	J	Small	239	Dry	m	j	J	Incomplete	Wild	<30	0	0	1	0	0
6	A	Small	240	Dry	f	af	A	Incomplete	Wild	>30	0	0	4	0	0
6	A	Small	241	Dry	m	am	A	Incomplete	Wild	>50	1	0	7	0	0
6	S	Small	242	Dry	m	sm	S	Incomplete	Wild	<30	0	0	1	0	0
6	S	Small	243	Dry	f	sf	S	Incomplete	Wild	>30	3	6	5	0	0
6	A	Small	244	Dry	m	am	A	Incomplete	Ex-captive	>50	0	0	1	0	0
6	A	Small	245	Dry	m	am	A	Incomplete	Wild	>30	1	0	13	0	0
6	S	Small	246	Dry	m	sm	S	Incomplete	Wild	>50	0	1	5	0	0
6	A	Small	247	Dry	m	am	A	Incomplete	Wild	>50	0	0	0	1	0
6	A	Small	248	Dry	f	af	A	Incomplete	Wild	>30	0	0	0	1	0
6	S	Small	249	Dry	f	sf	S	Incomplete	Wild	>30	0	0	1	1	0
6	J	Small	250	Dry	f	j	J	Incomplete	Wild	>50	6	2	3	1	0
6	S	Small	251	Dry	m	sm	S	Incomplete	Wild	>30	4	0	11	0	0
6	S	Small	252	Dry	f	sf	S	Incomplete	Wild	>50	1	2	5	0	0
6	S	Small	253	Dry	m	sm	S	Incomplete	Wild	>30	3	0	3	0	0
6	S	Small	254	Wet	f	sf	S	Incomplete	Wild	>30	1	3	1	0	0
6	A	Small	255	Wet	m	am	A	Incomplete	Ex-captive	>50	0	0	0	0	0
6	S	Small	256	Wet	m	sm	S	Incomplete	Wild	>30	1	1	2	0	0
6	S	Small	257	Wet	m	sm	S	Incomplete	Wild	>50	1	2	2	0	0
6	A	Small	258	Wet	m	am	A	Incomplete	Wild	>50	0	3	3	0	0
6	A	Small	259	Wet	f	af	A	Incomplete	Wild	>50	15	6	22	0	0
6	A	Small	260	Wet	f	af	A	Incomplete	Wild	>50	4	7	11	0	0
6	S	Small	261	Wet	m	sm	S	Incomplete	Wild	<30	7	4	24	0	0
6	A	Small	262	Wet	f	af	A	Incomplete	Wild	>30	15	8	15	0	0
6	S	Small	263	Wet	m	sm	S	Incomplete	Wild	<30	2	8	7	0	0
6	S	Small	264	Wet	f	sf	S	Incomplete	Wild	>50	4	6	7	0	0
6	J	Small	265	Wet	m	j	J	Incomplete	Wild	>30	2	4	4	0	0
6	A	Small	266	Wet	f	af	A	Incomplete	Wild	>50	1	4	2	0	0
6	J	Small	267	Wet	m	j	J	Incomplete	Wild	>30	0	1	0	0	0
6	J	Small	268	Wet	f	j	J	Incomplete	Wild	>30	3	19	16	0	1
6	A	Small	269	Wet	m	am	A	Incomplete	Ex-captive	>50	0	0	1	0	0
6	S	Small	270	Wet	f	sf	S	Incomplete	Wild	>50	0	7	9	1	3
6	S	Small	271	Wet	m	sm	S	Incomplete	Wild	<30	5	32	7	0	0
6	A	Small	272	Wet	m	am	A	Incomplete	Wild	>50	3	0	7	1	0
6	S	Small	273	Wet	f	sf	S	Incomplete	Wild	>50	7	3	23	0	0
6	S	Small	274	Wet	m	sm	S	Incomplete	Wild	>50	5	4	7	2	0
6	A	Small	275	Wet	f	af	A	Incomplete	Wild	>50	4	5	18	0	0
6	A	Small	276	Wet	m	am	A	Incomplete	Wild	>50	15	50	8	0	0
7	A	Small	277	Dry	m	am	A	Incomplete	Wild	>50	1	8	1	0	0
7	A	Small	278	Dry	f	af	A	Incomplete	Wild	>50	0	1	6	2	0
7	A	Small	279	Dry	f	af	A	Incomplete	Wild	>50	0	1	4	0	0
7	J	Small	280	Dry	m	j	J	Incomplete	Wild	>50	2	3	0	0	0
7	S	Small	281	Dry	m	sm	S	Incomplete	Wild	>50	5	10	32	2	0
7	A	Small	282	Dry	m	am	A	Incomplete	Wild	>50	1	4	14	0	0
7	A	Small	283	Dry	m	am	A	Incomplete	Wild	>50	1	1	2	0	0
7	A	Small	284	Dry	m	am	A	Incomplete	Wild	>30	1	0	1	0	0
7	A	Small	285	Dry	f	af	A	Incomplete	Wild	>30	0	2	1	0	0
7	J	Small	286	Dry	f	j	J	Incomplete	Wild	>50	5	1	13	0	0
7	A	Small	287	Dry	m	am	A	Incomplete	Wild	>50	7	4	6	0	0
7	J	Small	288	Dry	m	j	J	Incomplete	Wild	>50	1	0	1	2	0
7	A	Small	289	Dry	m	am	A	Incomplete	Wild	>50	3	0	0	0	0
7	S	Small	290	Dry	m	sm	S	Incomplete	Wild	>30	4	38	4	0	1
7	A	Small	291	Dry	f	af	A	Incomplete	Wild	>30	0	0	2	0	0
7	S	Small	292	Dry	m	sm	S	Incomplete	Wild	>50	7	5	3	0	0
7	S	Small	293	Dry	m	sm	S	Incomplete	Wild	>50	4	1	3	1	0
7	J	Small	294	Dry	f	j	J	Incomplete	Wild	>50	6	1	13	2	0
7	J	Small	295	Dry	m	j	J	Incomplete	Wild	>50	2	2	11	6	0
7	A	Small	296	Dry	m	am	A	Incomplete	Wild	<30	0	0	0	0	0
7	A	Small	297	Dry	f	af	A	Incomplete	Wild	>50	0	0	0	0	0
7	S	Small	298	Dry	f	sf	S	Incomplete	Wild	>50	9	2	2	0	2
7	A	Small	299	Dry	f	af	A	Incomplete	Wild	<30	1	1	1	0	0
7	J	Small	300	Wet	f	j	J	Incomplete	Wild	>50	1	0	5	0	0
7	J	Small	301	Wet	f	j	J	Incomplete	Wild	>50	1	0	0	0	0
7	A	Small	302	Wet	m	am	A	Incomplete	Wild	<30	1	0	4	0	0
7	A	Small	303	Wet	m	am	A	Incomplete	Wild	>30	0	0	1	0	0
7	A	Small	304	Wet	m	am	A	Incomplete	Wild	>50	0	0	0	0	1
7	A	Small	305	Wet	f	af	A	Incomplete	Wild	<30	0	0	1	0	0
7	A	Small	306	Wet	m	am	A	Incomplete	Wild	>50	0	0	0	0	0
7	A	Small	307	Wet	m	am	A	Incomplete	Wild	>50	1	0	0	0	0
7	A	Small	308	Wet	f	af	A	Incomplete	Wild	<30	1	0	1	0	0
7	S	Small	309	Wet	f	sf	S	Incomplete	Wild	>50	0	2	2	1	0
7	S	Small	310	Wet	m	sm	S	Incomplete	Wild	>50	12	10	6	0	1
7	S	Small	311	Wet	m	sm	S	Incomplete	Wild	>50	5	1	12	1	0
7	A	Small	312	Wet	m	am	A	Incomplete	Wild	>50	2	1	3	0	0
7	S	Small	313	Wet	f	sf	S	Incomplete	Wild	>50	0	0	1	0	0
7	J	Small	314	Wet	m	j	J	Incomplete	Wild	>50	0	0	0	0	0
7	J	Small	315	Wet	m	j	J	Incomplete	Wild	>50	0	0	0	0	0
7	A	Small	316	Wet	f	af	A	Incomplete	Wild	>50	1	2	1	0	0
7	A	Small	317	Wet	f	af	A	Incomplete	Wild	<30	4	2	29	2	0
7	A	Small	318	Wet	f	af	A	Incomplete	Wild	>50	3	4	7	0	0
7	J	Small	319	Wet	m	j	J	Incomplete	Wild	>50	3	3	0	0	0
7	S	Small	320	Wet	f	sf	S	Incomplete	Wild	>50	0	0	2	0	0
7	S	Small	321	Wet	m	sm	S	Incomplete	Wild	>50	0	0	0	0	0
7	J	Small	322	Wet	m	j	J	Incomplete	Wild	>50	0	1	2	0	0
8	A	Large	323	Dry	m	am	A	Incomplete	Ex-captive	>30	9	2	13	0	0
8	S	Large	324	Dry	f	sf	S	Incomplete	Ex-captive	>50	2	6	5	0	0
8	A	Large	325	Dry	m	am	A	Incomplete	Ex-captive	>30	3	1	7	2	0
8	S	Large	326	Dry	f	sf	S	Incomplete	Ex-captive	>50	1	1	0	1	1
8	A	Large	327	Dry	f	af	A	Incomplete	Ex-captive	>50	4	1	20	12	0
8	S	Large	328	Dry	f	sf	S	Incomplete	Ex-captive	>50	0	1	0	0	0
8	A	Large	329	Dry	m	am	A	Incomplete	Ex-captive	>50	0	0	4	0	0
8	A	Large	330	Dry	m	am	A	Incomplete	Ex-captive	>50	0	0	0	0	0
8	J	Large	331	Dry	m	j	J	Incomplete	Wild	>50	0	0	2	0	0
8	S	Large	332	Dry	f	sf	S	Incomplete	Ex-captive	>30	0	0	0	0	0
8	A	Large	333	Dry	f	af	A	Incomplete	Ex-captive	>50	1	1	17	2	0
8	A	Large	334	Dry	f	af	A	Incomplete	Ex-captive	>50	1	0	3	1	0
8	S	Large	335	Dry	f	sf	S	Incomplete	Ex-captive	>30	1	0	3	0	0
8	S	Large	336	Dry	f	sf	S	Incomplete	Ex-captive	>30	0	0	0	1	0
8	A	Large	337	Dry	m	am	A	Incomplete	Ex-captive	>50	3	0	1	0	0
8	A	Large	338	Dry	f	af	A	Incomplete	Ex-captive	>50	7	0	11	0	0
8	J	Large	339	Dry	m	j	J	Incomplete	Wild	>30	2	3	4	0	0
8	A	Large	340	Dry	m	am	A	Incomplete	Ex-captive	>50	0	0	4	0	0
8	A	Large	341	Dry	m	am	A	Incomplete	Ex-captive	>30	3	1	17	0	0
8	A	Large	342	Dry	f	af	A	Incomplete	Ex-captive	>50	8	19	13	0	0
8	J	Large	343	Dry	m	j	J	Incomplete	Wild	>50	6	0	8	1	0
8	S	Large	344	Dry	f	sf	S	Incomplete	Ex-captive	>50	3	9	2	0	0
8	A	Large	345	Dry	f	af	A	Incomplete	Ex-captive	>30	3	1	15	1	0
8	A	Large	346	Wet	m	am	A	Incomplete	Ex-captive	>50	0	1	0	0	0
8	J	Large	347	Wet	m	j	J	Incomplete	Wild	>50	7	9	4	1	3
8	A	Large	348	Wet	m	am	A	Incomplete	Ex-captive	>30	2	3	3	0	0
8	A	Large	349	Wet	f	af	A	Incomplete	Ex-captive	>50	1	3	1	0	0
8	S	Large	350	Wet	f	sf	S	Incomplete	Ex-captive	>50	0	0	3	1	0
8	A	Large	351	Wet	m	am	A	Incomplete	Ex-captive	>30	1	0	1	0	0
8	A	Large	352	Wet	f	af	A	Incomplete	Ex-captive	>50	6	3	9	0	0
8	A	Large	353	Wet	m	am	A	Incomplete	Ex-captive	>50	18	4	11	0	0
8	S	Large	354	Wet	f	sf	S	Incomplete	Ex-captive	>50	11	20	2	0	0
8	A	Large	355	Wet	m	am	A	Incomplete	Ex-captive	>50	2	1	3	0	1
8	A	Large	356	Wet	m	am	A	Incomplete	Ex-captive	>30	1	1	4	0	0
8	A	Large	357	Wet	f	af	A	Incomplete	Ex-captive	>50	4	3	8	0	1
8	S	Large	358	Wet	f	sf	S	Incomplete	Ex-captive	>50	2	1	8	6	0
8	S	Large	359	Wet	f	sf	S	Incomplete	Ex-captive	>50	21	43	2	0	1
8	A	Large	360	Wet	f	af	A	Incomplete	Ex-captive	>30	1	4	0	0	2
8	A	Large	361	Wet	m	am	A	Incomplete	Ex-captive	<30	7	1	6	0	0
8	S	Large	362	Wet	f	sf	S	Incomplete	Ex-captive	>50	7	1	9	1	0
8	A	Large	363	Wet	f	af	A	Incomplete	Ex-captive	>30	12	18	2	0	5
8	J	Large	364	Wet	m	j	J	Incomplete	Wild	>50	4	13	12	1	4
8	J	Large	365	Wet	m	j	J	Incomplete	Wild	>50	4	18	0	1	0
8	A	Large	366	Wet	m	am	A	Incomplete	Ex-captive	>50	22	3	9	0	0
8	S	Large	367	Wet	f	sf	S	Incomplete	Ex-captive	>50	7	2	2	4	0
8	A	Large	368	Wet	f	af	A	Incomplete	Ex-captive	>50	5	0	5	0	0

## Sheet: Detailed behaviours data
Reserve	Sample	Season	Sex	Age & Sex	Age2	Age structure	History	Sample2	Bite trunk	Front foor swing	Trunk to mouth	Trunk in own mouth	Trunk twist and twirl	Hanging trunk rotate left to right	Brush face	Swing trunk through legs or to foor	Touch face	Head held high	Ears spread	Sudden pause to listen	Smelling down	Lift trunk to smell	Explore with trunk
1	1	Dry	f	af	A	Incomplete	Wild	1	0	0	2	0	1	0	0	0	0	0	0	0	0	1	0
1	2	Dry	m	am	A	Incomplete	Wild	2	0	0	1	0	3	0	1	0	0	0	0	0	1	0	0
1	3	Dry	m	am	A	Incomplete	Wild	3	0	0	0	0	0	0	0	0	0	0	0	0	0	0	0
1	4	Dry	f	sf	S	Incomplete	Wild	4	0	0	5	0	0	0	0	0	2	0	5	2	3	0	1
1	5	Dry	f	sf	S	Incomplete	Wild	5	0	5	0	4	2	0	1	2	2	7	1	0	18	1	0
1	6	Dry	m	sm	S	Incomplete	Wild	6	0	0	9	1	0	1	3	4	1	1	4	0	4	4	3
1	7	Dry	m	sm	S	Incomplete	Wild	7	0	0	1	0	0	0	0	0	1	0	0	0	2	0	0
1	8	Dry	m	sm	S	Incomplete	Wild	8	0	0	1	0	0	0	1	1	0	0	0	0	0	0	0
1	9	Dry	f	af	A	Incomplete	Wild	9	0	0	0	0	4	0	2	1	0	0	0	0	4	0	0
1	10	Dry	m	sm	S	Incomplete	Wild	10	0	0	1	0	0	0	0	0	0	0	0	0	9	1	0
1	11	Dry	m	sm	S	Incomplete	Wild	11	0	0	2	0	0	0	0	0	0	0	0	1	9	1	0
1	12	Dry	f	sf	S	Incomplete	Wild	12	0	0	4	2	0	0	2	3	0	0	0	0	8	2	0
1	13	Dry	m	am	A	Incomplete	Wild	13	0	0	4	1	9	0	0	1	2	0	0	0	37	1	0
1	14	Dry	m	am	A	Incomplete	Wild	14	0	0	0	0	0	0	1	0	0	0	0	0	0	0	0
1	15	Dry	m	sm	S	Incomplete	Wild	15	0	0	2	0	0	0	0	2	0	0	0	0	1	0	0
1	16	Dry	f	af	A	Incomplete	Wild	16	0	0	4	0	1	0	0	0	0	0	0	0	5	1	0
1	17	Dry	f	af	A	Incomplete	Wild	17	0	0	0	0	0	0	0	0	0	0	0	0	2	0	0
1	18	Dry	f	af	A	Incomplete	Wild	18	0	0	7	1	24	25	2	0	2	0	0	1	20	0	1
1	19	Dry	m	jm	J	Incomplete	Wild	19	0	1	1	1	1	0	1	0	1	0	0	0	1	0	0
1	20	Dry	m	jm	J	Incomplete	Wild	20	0	0	1	0	0	0	1	0	0	0	0	0	3	0	0
1	21	Dry	m	jm	J	Incomplete	Wild	21	0	0	1	0	1	0	1	0	2	0	0	0	0	0	0
1	22	Dry	m	am	A	Incomplete	Wild	22	0	0	0	0	1	0	1	0	0	0	0	0	4	1	0
1	23	Dry	f	sf	S	Incomplete	Wild	23	0	0	0	0	0	0	1	0	0	0	0	1	0	0	0
1	24	Wet	m	am	A	Incomplete	Wild	24	0	0	3	0	0	0	0	0	0	0	0	0	9	0	0
1	25	Wet	m	am	A	Incomplete	Wild	25	0	0	0	0	0	0	1	0	0	0	0	0	2	0	0
1	26	Wet	m	am	A	Incomplete	Wild	26	0	0	1	0	0	0	1	0	0	0	0	0	3	0	0
1	27	Wet	m	am	A	Incomplete	Wild	27	0	0	5	0	0	0	0	0	7	0	0	1	7	0	0
1	28	Wet	f	af	A	Incomplete	Wild	28	0	0	2	0	0	0	0	0	1	0	0	0	5	0	0
1	29	Wet	f	af	A	Incomplete	Wild	29	0	0	0	0	1	2	10	0	3	0	0	0	3	0	0
1	30	Wet	f	af	A	Incomplete	Wild	30	0	0	0	0	0	0	2	0	0	0	0	0	2	0	0
1	31	Wet	f	af	A	Incomplete	Wild	31	0	0	2	0	1	0	1	2	2	0	0	0	0	0	0
1	32	Wet	f	sf	S	Incomplete	Wild	32	0	0	0	0	1	0	3	0	0	0	0	0	0	0	0
1	33	Wet	m	sm	S	Incomplete	Wild	33	0	0	0	0	0	1	0	0	0	0	0	0	0	0	0
1	34	Wet	m	sm	S	Incomplete	Wild	34	0	0	2	0	0	0	1	0	0	0	0	0	2	0	0
1	35	Wet	m	sm	S	Incomplete	Wild	35	0	0	4	0	0	0	3	0	0	0	0	0	3	0	0
1	36	Wet	m	sm	S	Incomplete	Wild	36	0	0	0	0	0	0	1	2	2	0	0	2	13	0	0
1	37	Wet	m	sm	S	Incomplete	Wild	37	0	0	2	0	2	0	0	0	0	0	0	0	0	0	0
1	38	Wet	m	sm	S	Incomplete	Wild	38	0	0	6	2	9	0	16	1	10	0	0	0	13	0	0
1	39	Wet	f	sf	S	Incomplete	Wild	39	0	0	0	0	2	0	6	0	0	0	0	0	4	0	0
1	40	Wet	f	sf	S	Incomplete	Wild	40	0	0	5	0	2	0	3	0	0	0	0	0	2	0	0
1	41	Wet	f	sf	S	Incomplete	Wild	41	0	0	0	0	0	0	0	0	0	0	0	0	2	0	0
1	42	Wet	m	jm	J	Incomplete	Wild	42	0	0	2	0	0	0	2	0	0	0	0	0	0	2	0
1	43	Wet	m	jm	J	Incomplete	Wild	43	0	0	0	0	0	0	3	0	0	0	0	0	0	0	0
1	44	Wet	m	jm	J	Incomplete	Wild	44	0	0	2	0	1	0	0	1	0	0	0	1	5	2	0
1	45	Wet	m	jm	J	Incomplete	Wild	45	0	0	0	0	0	0	1	0	0	0	0	0	0	0	0
1	46	Wet	m	jm	J	Incomplete	Wild	46	0	0	0	0	3	0	1	5	2	0	0	0	0	1	0
2	47	Dry	f	af	A	Complete	Wild	47	0	0	3	1	1	0	0	0	1	1	0	1	24	1	0
2	48	Dry	m	am	A	Complete	Wild	48	1	0	4	0	2	1	8	0	1	0	0	0	25	5	0
2	49	Dry	m	sm	S	Complete	Wild	49	0	0	12	0	2	2	2	0	8	0	0	0	12	1	0
2	50	Dry	m	am	A	Complete	Wild	50	1	0	5	0	0	0	11	0	3	0	0	0	28	0	0
2	51	Dry	m	sm	S	Complete	Wild	51	0	0	6	1	0	0	0	0	0	0	0	0	17	0	5
2	52	Dry	f	sf	S	Complete	Wild	52	1	0	3	0	0	0	2	0	2	0	0	0	5	2	0
2	53	Dry	f	sf	S	Complete	Wild	53	0	0	3	0	0	0	0	0	6	0	1	0	10	1	0
2	54	Dry	f	jf	J	Complete	Wild	54	0	0	2	0	2	0	0	6	0	0	0	0	17	0	3
2	55	Dry	m	am	A	Complete	Wild	55	0	1	1	0	0	0	0	0	0	0	0	3	11	0	0
2	56	Dry	m	jm	J	Complete	Wild	56	0	0	7	5	5	0	1	2	2	1	0	1	20	1	0
2	57	Dry	u	ju	J	Complete	Wild	57	0	0	3	1	2	0	1	1	0	0	0	3	3	0	0
2	58	Dry	m	sm	S	Complete	Wild	58	0	1	0	0	1	0	0	0	0	0	0	0	7	1	0
2	59	Dry	m	am	A	Complete	Wild	59	0	1	0	0	0	0	0	1	0	0	0	1	12	0	0
2	60	Dry	f	af	A	Complete	Wild	60	0	0	0	0	0	0	0	0	0	0	0	1	5	0	0
2	61	Dry	m	jm	J	Complete	Wild	61	0	1	0	0	0	0	0	0	0	0	0	0	0	0	0
2	62	Dry	m	am	A	Complete	Wild	62	0	0	1	0	1	0	7	0	2	0	0	3	10	0	2
2	63	Dry	m	sm	S	Complete	Wild	63	1	0	0	1	2	0	3	0	12	0	0	1	3	0	0
2	64	Dry	m	am	A	Complete	Wild	64	0	0	0	0	0	0	0	0	0	0	0	1	3	0	3
2	65	Dry	f	jf	J	Complete	Wild	65	0	0	2	0	0	0	0	0	0	0	0	0	2	0	0
2	66	Dry	f	af	A	Complete	Wild	66	0	0	2	0	1	0	1	2	2	0	0	1	2	0	0
2	67	Dry	f	af	A	Complete	Wild	67	0	0	4	0	0	0	0	1	0	0	0	0	0	0	0
2	68	Dry	m	am	A	Complete	Wild	68	0	0	1	0	0	0	0	0	0	0	0	0	4	0	0
2	69	Dry	u	ju	J	Complete	Wild	69	0	0	0	0	0	0	0	0	0	0	0	0	0	0	0
2	70	Wet	f	af	A	Complete	Wild	70	0	0	0	0	0	0	0	0	0	0	0	0	0	0	0
2	71	Wet	f	af	A	Complete	Wild	71	0	0	0	0	0	0	1	0	0	0	0	0	1	0	0
2	72	Wet	f	af	A	Complete	Wild	72	0	0	0	0	0	0	0	0	0	0	0	1	0	0	0
2	73	Wet	m	sm	S	Complete	Wild	73	0	0	0	0	0	0	0	0	0	0	0	0	1	0	0
2	74	Wet	m	am	A	Complete	Wild	74	0	0	0	0	0	0	0	0	0	0	0	0	4	0	0
2	75	Wet	m	sm	S	Complete	Wild	75	0	0	0	0	0	0	0	0	0	0	0	0	4	0	0
2	76	Wet	f	af	A	Complete	Wild	76	0	0	0	0	0	0	1	3	1	0	0	5	18	1	0
2	77	Wet	f	af	A	Complete	Wild	77	0	0	1	0	0	0	1	0	0	0	0	0	19	0	0
2	78	Wet	u	ju	J	Complete	Wild	78	0	1	4	0	0	0	0	6	0	0	0	0	17	0	0
2	79	Wet	m	sm	S	Complete	Wild	79	0	0	0	1	0	0	2	0	0	0	0	0	2	0	1
2	80	Wet	f	sf	S	Complete	Wild	80	0	0	1	0	0	0	0	0	1	0	0	0	1	0	0
2	81	Wet	u	ju	J	Complete	Wild	81	0	0	0	0	0	0	1	0	0	0	0	0	0	1	2
2	82	Wet	m	am	A	Complete	Wild	82	0	3	1	1	0	0	0	2	2	0	6	1	32	0	0
2	83	Wet	f	jf	J	Complete	Wild	83	0	2	1	3	0	0	4	3	0	0	1	0	7	0	1
2	84	Wet	m	sm	S	Complete	Wild	84	0	1	1	0	0	0	0	0	2	0	0	0	2	1	0
2	85	Wet	u	ju	J	Complete	Wild	85	0	2	5	8	6	0	0	0	3	0	2	0	13	0	8
2	86	Wet	m	sm	S	Complete	Wild	86	0	0	3	0	4	0	0	0	2	0	0	0	7	0	0
2	87	Wet	m	am	A	Complete	Wild	87	0	0	1	0	0	0	0	0	2	0	0	1	9	0	1
2	88	Wet	f	sf	S	Complete	Wild	88	0	0	1	0	2	0	0	3	2	0	0	0	13	1	0
2	89	Dry	u	ju	J	Complete	Wild	89	0	0	1	1	0	0	0	0	1	0	0	1	6	2	0
2	90	Wet	m	sm	S	Complete	Wild	90	0	0	0	1	1	0	0	1	6	0	0	0	9	1	0
2	91	Wet	f	sf	S	Complete	Wild	91	1	0	9	2	0	0	1	1	10	0	1	0	6	3	2
2	92	Wet	u	ju	J	Complete	Wild	92	0	0	0	2	0	0	0	0	3	2	0	1	6	1	0
3	93	Wet	m	am	A	Incomplete	Ex-captive	93	0	0	0	0	0	0	0	0	1	0	0	0	4	4	0
3	94	Wet	m	am	A	Incomplete	Ex-captive	94	0	0	2	0	4	0	0	0	2	0	0	0	5	0	0
3	95	Wet	f	af	A	Incomplete	Ex-captive	95	0	0	1	0	0	0	1	0	0	0	0	0	4	0	0
3	96	Wet	m	sm	S	Incomplete	Wild	96	0	0	0	0	0	0	0	0	0	0	0	0	0	0	0
3	97	Wet	f	af	A	Incomplete	Ex-captive	97	0	0	0	0	0	0	0	0	0	0	0	0	8	1	0
3	98	Wet	m	am	A	Incomplete	Ex-captive	98	0	0	0	0	0	0	6	0	1	0	0	0	0	3	0
3	99	Wet	f	af	A	Incomplete	Wild	99	0	0	4	0	1	0	3	0	1	0	0	1	5	4	0
3	100	Wet	m	jm	J	Incomplete	Wild	100	0	0	0	0	0	0	0	0	0	0	0	1	0	0	0
3	101	Wet	f	af	A	Incomplete	Ex-captive	101	0	0	4	0	0	0	0	0	1	0	0	0	0	0	0
3	102	Wet	f	jf	J	Incomplete	Wild	102	0	0	0	0	0	0	2	0	0	0	0	1	1	1	0
3	103	Wet	f	af	A	Incomplete	Wild	103	0	0	2	0	1	0	3	0	1	0	0	1	3	0	0
3	104	Wet	m	sm	S	Incomplete	Wild	104	0	0	1	0	0	0	7	0	0	0	0	1	3	0	0
3	105	Wet	m	am	A	Incomplete	Ex-captive	105	0	0	4	0	0	0	3	0	0	0	0	0	3	0	0
3	106	Wet	f	af	A	Incomplete	Ex-captive	106	0	0	1	0	0	0	0	0	0	0	0	0	6	0	0
3	107	Wet	m	am	A	Incomplete	Ex-captive	107	0	0	1	0	0	0	1	0	1	0	0	0	2	0	0
3	108	Wet	m	am	A	Incomplete	Ex-captive	108	0	0	0	0	0	0	1	0	0	0	0	2	2	0	0
3	109	Wet	m	jm	J	Incomplete	Wild	109	0	0	0	0	1	0	0	3	3	0	0	0	2	1	0
3	110	Wet	m	sm	S	Incomplete	Wild	110	0	0	2	0	0	0	1	4	3	0	0	0	2	0	0
3	111	Wet	f	af	A	Incomplete	Ex-captive	111	0	0	2	0	1	0	0	0	0	0	0	10	14	3	0
3	112	Wet	m	am	A	Incomplete	Ex-captive	112	0	1	3	0	1	0	0	0	0	0	0	0	20	11	8
3	113	Wet	m	sm	S	Incomplete	Wild	113	0	0	6	0	0	0	6	1	1	0	0	0	1	4	0
3	114	Wet	f	jf	J	Incomplete	Wild	114	0	0	2	0	0	0	0	1	0	0	0	0	0	0	0
3	115	Wet	m	am	A	Incomplete	Ex-captive	115	0	0	0	0	0	0	0	0	1	0	0	0	0	0	0
3	116	Dry	m	am	A	Incomplete	Ex-captive	116	0	0	0	0	0	0	0	0	0	0	0	0	10	0	0
3	117	Dry	m	am	A	Incomplete	Ex-captive	117	0	0	0	0	0	0	3	0	0	0	0	0	6	0	0
3	118	Dry	m	am	A	Incomplete	Ex-captive	118	0	0	2	0	0	0	0	3	0	0	0	1	5	0	0
3	119	Dry	m	am	A	Incomplete	Ex-captive	119	0	0	0	0	0	0	0	0	0	0	0	0	18	0	0
3	120	Dry	m	am	A	Incomplete	Ex-captive	120	0	0	0	0	1	0	0	0	1	0	0	0	28	0	0
3	121	Dry	m	am	A	Incomplete	Ex-captive	121	0	0	6	0	1	0	0	0	0	0	0	0	5	0	0
3	122	Dry	f	af	A	Incomplete	Wild	122	0	0	0	0	0	0	1	0	0	0	0	0	3	0	0
3	123	Dry	f	af	A	Incomplete	Wild	123	0	0	1	0	0	0	0	0	0	0	0	0	0	0	0
3	124	Dry	f	af	A	Incomplete	Ex-captive	124	0	0	0	0	0	0	0	0	0	0	0	0	15	0	0
3	125	Dry	f	af	A	Incomplete	Ex-captive	125	0	0	0	0	0	0	0	0	0	0	0	0	1	0	0
3	126	Dry	f	af	A	Incomplete	Ex-captive	126	0	0	4	0	0	0	3	0	0	0	0	0	11	0	0
3	127	Dry	f	af	A	Incomplete	Wild	127	0	0	1	0	0	0	0	0	0	0	0	0	6	0	0
3	128	Dry	f	af	A	Incomplete	Wild	128	0	0	6	0	0	0	1	4	1	0	0	0	18	0	0
3	129	Dry	f	af	A	Incomplete	Ex-captive	129	0	0	1	0	5	0	6	1	3	0	0	0	8	1	0
3	130	Dry	m	sm	S	Incomplete	Wild	130	0	0	1	0	0	0	0	0	0	0	0	0	0	0	0
3	131	Dry	m	sm	S	Incomplete	Wild	131	0	0	0	0	0	0	0	0	0	0	0	0	1	0	0
3	132	Dry	m	sm	S	Incomplete	Wild	132	0	0	1	0	1	0	4	0	0	0	0	0	2	0	0
3	133	Dry	m	sm	S	Incomplete	Wild	133	0	0	1	0	0	0	4	0	0	0	0	1	2	0	0
3	134	Dry	m	jm	J	Incomplete	Wild	134	0	0	1	0	0	0	1	0	0	0	0	0	5	1	0
3	135	Dry	m	jm	J	Incomplete	Wild	135	0	0	2	0	0	0	0	0	0	0	0	2	0	4	0
3	136	Dry	m	jm	J	Incomplete	Wild	136	0	0	0	0	0	0	0	0	0	0	0	1	0	0	0
3	137	Dry	f	jf	J	Incomplete	Wild	137	0	0	0	0	0	0	0	0	0	0	0	0	1	0	0
3	138	Dry	f	jf	J	Incomplete	Wild	138	0	0	6	0	20	0	3	12	1	1	1	0	21	2	4
4	139	Wet	f	sf	S	Complete	Wild	139	1	0	0	0	0	0	0	0	1	0	0	0	1	0	0
4	140	Wet	m	jm	J	Complete	Wild	140	0	0	2	0	0	0	1	1	0	0	0	0	1	0	0
4	141	Wet	m	sm	S	Complete	Wild	141	0	1	2	4	0	0	0	3	0	0	0	1	8	2	1
4	142	Wet	m	sm	S	Complete	Wild	142	1	0	1	1	1	0	0	0	0	0	1	1	7	1	3
4	143	Wet	f	af	A	Complete	Wild	143	0	0	0	0	0	0	0	0	0	0	0	0	0	0	0
4	144	Wet	f	af	A	Complete	Wild	144	0	0	0	0	1	0	0	0	0	0	0	0	1	1	0
4	145	Wet	f	af	A	Complete	Wild	145	0	0	0	0	0	0	1	0	0	0	0	0	2	0	0
4	146	Wet	m	sm	S	Complete	Wild	146	0	0	0	0	0	0	0	0	0	0	0	0	3	0	0
4	147	Wet	m	sm	S	Complete	Wild	147	0	0	2	0	1	0	1	0	0	0	0	0	4	0	0
4	148	Wet	m	sm	S	Complete	Wild	148	0	0	2	2	5	2	2	1	0	0	0	1	17	0	0
4	149	Wet	f	sf	S	Complete	Wild	149	0	0	0	0	0	0	0	0	0	0	0	0	1	0	0
4	150	Wet	f	af	A	Complete	Wild	150	0	0	1	0	0	0	1	0	3	0	0	1	6	2	0
4	151	Wet	m	jm	J	Complete	Wild	151	0	0	3	0	1	0	0	0	1	0	0	0	0	0	0
4	152	Wet	m	jm	J	Complete	Wild	152	0	0	7	0	4	0	1	3	1	0	0	0	1	1	0
4	153	Wet	m	sm	S	Complete	Wild	153	0	0	2	0	0	0	0	0	0	0	0	0	8	0	0
4	154	Wet	f	sf	S	Complete	Wild	154	0	0	1	0	0	0	1	0	2	0	0	2	3	5	2
4	155	Wet	f	sf	S	Complete	Wild	155	0	0	1	2	0	0	0	12	0	3	0	4	3	4	0
4	156	Wet	u	ju	J	Complete	Wild	156	0	0	0	2	0	0	0	0	0	4	0	0	1	1	0
4	157	Wet	m	am	A	Complete	Wild	157	0	0	1	0	0	0	0	1	0	0	0	0	14	0	0
4	158	Wet	m	am	A	Complete	Wild	158	0	0	1	0	1	0	0	0	0	0	0	0	2	0	0
4	159	Wet	m	sm	S	Complete	Wild	159	0	0	0	0	0	0	1	0	0	0	0	0	2	0	0
4	160	Wet	m	sm	S	Complete	Wild	160	0	0	1	0	0	0	1	0	0	0	0	1	6	0	0
4	161	Wet	m	sm	S	Complete	Wild	161	0	0	2	2	0	0	3	0	2	1	0	3	4	5	1
4	162	Dry	f	af	A	Complete	Wild	162	0	0	0	0	0	0	0	1	0	1	0	1	1	0	0
4	163	Dry	f	af	A	Complete	Wild	163	0	0	0	0	0	0	3	0	0	0	0	0	1	0	0
4	164	Dry	f	sf	S	Complete	Wild	164	0	0	4	0	3	1	0	1	1	0	0	1	7	0	2
4	165	Dry	f	af	A	Complete	Wild	165	0	0	0	0	1	1	0	0	0	0	0	0	5	0	0
4	166	Dry	f	af	A	Complete	Wild	166	1	0	0	0	0	0	0	0	0	0	0	0	0	0	0
4	167	Dry	m	am	A	Complete	Wild	167	0	0	0	0	17	4	0	0	0	0	0	0	2	0	0
4	168	Dry	m	am	A	Complete	Wild	168	0	0	8	0	0	0	3	1	0	0	0	1	1	0	0
4	169	Dry	m	am	A	Complete	Wild	169	0	1	4	1	1	0	2	1	3	0	0	0	19	2	0
4	170	Dry	m	am	A	Complete	Wild	170	2	0	3	3	3	0	0	0	0	0	0	0	15	0	0
4	171	Dry	m	sm	S	Complete	Wild	171	0	0	1	0	0	0	0	0	0	2	0	0	1	0	0
4	172	Dry	m	sm	S	Complete	Wild	172	0	0	0	0	0	0	2	1	0	0	0	1	1	0	0
4	173	Dry	f	sf	S	Complete	Wild	173	0	0	0	2	2	0	1	1	0	0	0	0	2	0	0
4	174	Dry	m	sm	S	Complete	Wild	174	0	0	0	0	0	0	1	0	0	0	0	0	1	1	0
4	175	Dry	m	sm	S	Complete	Wild	175	0	0	0	1	0	0	0	0	3	0	0	0	0	0	0
4	176	Dry	m	sm	S	Complete	Wild	176	0	0	3	1	3	0	3	8	0	0	0	1	14	2	0
4	177	Dry	m	jm	J	Complete	Wild	177	0	0	0	0	0	0	0	0	2	0	0	0	3	0	0
4	178	Dry	m	jm	J	Complete	Wild	178	0	1	5	2	0	0	5	4	2	1	0	0	4	0	0
4	179	Dry	f	sf	S	Complete	Wild	179	0	0	2	0	0	0	2	0	0	0	0	1	2	0	0
4	180	Dry	m	jm	J	Complete	Wild	180	0	0	2	1	0	0	2	1	6	0	0	0	0	8	0
4	181	Dry	m	jm	J	Complete	Wild	181	1	2	1	0	2	0	2	1	0	0	0	5	6	0	0
4	182	Dry	m	jm	J	Complete	Wild	182	0	0	0	0	0	0	2	2	1	0	0	0	1	0	0
4	183	Dry	m	jm	J	Complete	Wild	183	1	1	2	2	2	0	0	6	0	0	1	1	9	0	2
4	184	Dry	f	sf	S	Complete	Wild	184	0	0	1	0	0	0	1	0	1	0	0	0	8	3	0
5	185	Dry	f	af	A	Incomplete	Ex-captive	185	0	0	0	0	0	0	0	0	0	0	0	9	3	0	0
5	186	Dry	f	af	A	Incomplete	Ex-captive	186	0	0	2	0	0	0	0	1	0	0	0	0	1	0	0
5	187	Dry	f	af	A	Incomplete	Ex-captive	187	0	0	0	0	0	0	1	1	0	0	0	0	1	0	0
5	188	Dry	f	sf	S	Incomplete	Ex-captive	188	0	2	0	0	1	0	2	4	2	0	1	0	23	0	0
5	189	Dry	f	sf	S	Incomplete	Ex-captive	189	0	0	0	0	0	0	0	0	0	0	0	0	0	0	0
5	190	Dry	f	af	A	Incomplete	Ex-captive	190	0	0	0	0	3	0	1	0	0	0	0	0	2	0	0
5	191	Dry	m	sm	S	Incomplete	Ex-captive	191	0	0	1	0	0	0	1	0	1	0	1	0	0	0	0
5	192	Dry	m	sm	S	Incomplete	Ex-captive	192	0	0	5	1	0	0	0	0	2	0	1	0	17	0	0
5	193	Dry	m	sm	S	Incomplete	Ex-captive	193	1	0	3	1	0	0	0	0	2	0	0	0	0	0	0
5	194	Dry	f	sf	S	Incomplete	Ex-captive	194	0	0	1	0	9	0	2	4	0	0	0	0	23	0	0
5	195	Dry	f	sf	S	Incomplete	Ex-captive	195	0	0	1	0	0	0	0	1	0	0	0	0	1	0	0
5	196	Dry	m	jm	J	Incomplete	Ex-captive	196	0	0	3	0	0	0	3	0	0	0	0	3	3	0	0
5	197	Dry	m	jm	J	Incomplete	Ex-captive	197	0	0	2	0	0	0	4	0	2	0	0	2	1	0	0
5	198	Dry	f	sf	S	Incomplete	Ex-captive	198	0	3	0	0	0	0	0	0	0	0	0	4	7	0	0
5	199	Dry	m	am	A	Incomplete	Ex-captive	199	0	0	0	0	0	0	0	1	0	0	0	1	9	0	0
5	200	Dry	m	am	A	Incomplete	Ex-captive	200	0	0	0	0	0	0	1	1	1	0	0	1	15	0	1
5	201	Dry	m	jm	J	Incomplete	Ex-captive	201	2	6	6	1	6	0	3	14	6	0	0	0	5	0	0
5	202	Dry	f	sf	S	Incomplete	Ex-captive	202	2	3	11	0	3	0	0	7	11	0	0	0	14	0	0
5	203	Dry	f	sf	S	Incomplete	Ex-captive	203	0	5	4	1	1	0	0	0	1	0	0	1	8	0	0
5	204	Wet	m	am	A	Incomplete	Ex-captive	204	0	0	0	0	13	17	0	0	1	0	0	0	18	0	0
5	205	Wet	m	am	A	Incomplete	Ex-captive	205	0	1	1	0	11	0	1	0	0	0	0	0	3	0	0
5	206	Wet	m	am	A	Incomplete	Ex-captive	206	0	0	0	1	2	0	0	0	1	0	0	0	1	0	0
5	207	Wet	m	am	A	Incomplete	Ex-captive	207	1	0	1	0	7	1	1	0	0	0	0	0	13	0	0
5	208	Wet	m	am	A	Incomplete	Ex-captive	208	0	0	0	0	2	0	0	2	0	0	0	0	2	0	0
5	209	Wet	f	af	A	Incomplete	Ex-captive	209	0	0	0	0	0	0	0	0	3	0	0	1	4	0	0
5	210	Wet	f	af	A	Incomplete	Ex-captive	210	1	0	14	1	0	0	0	0	1	0	0	0	9	1	0
5	211	Wet	f	af	A	Incomplete	Ex-captive	211	1	1	0	0	3	0	2	1	0	0	0	0	6	0	0
5	212	Wet	f	sf	S	Incomplete	Ex-captive	212	0	0	1	0	1	0	0	0	1	0	0	0	2	0	0
5	213	Wet	f	af	A	Incomplete	Ex-captive	213	0	4	1	0	18	0	2	2	0	0	0	0	15	0	0
5	214	Wet	m	jm	J	Incomplete	Ex-captive	214	2	1	5	0	0	0	1	5	1	0	0	1	2	0	1
5	215	Wet	m	jm	J	Incomplete	Ex-captive	215	0	0	2	0	0	0	0	0	0	0	1	0	1	0	0
5	216	Wet	m	jm	J	Incomplete	Ex-captive	216	0	0	0	0	2	0	24	3	8	0	0	0	4	0	0
5	217	Wet	m	jm	J	Incomplete	Ex-captive	217	1	0	0	1	2	0	0	1	1	0	0	0	3	1	0
5	218	Wet	f	jf	J	Incomplete	Ex-captive	218	0	0	0	1	1	0	1	15	0	0	1	0	3	1	1
5	219	Wet	f	jf	J	Incomplete	Ex-captive	219	1	0	0	3	0	0	0	0	0	0	1	1	2	3	2
5	220	Wet	f	sf	S	Incomplete	Ex-captive	220	0	1	2	1	0	0	6	0	6	0	1	0	21	5	0
5	221	Wet	f	sf	S	Incomplete	Ex-captive	221	0	0	0	0	0	0	0	0	0	0	0	2	0	0	0
5	222	Wet	f	sf	S	Incomplete	Ex-captive	222	0	0	0	0	0	0	3	0	1	0	0	0	2	0	0
5	223	Wet	m	sm	S	Incomplete	Ex-captive	223	0	0	0	0	0	0	0	0	0	0	0	1	0	0	0
5	224	Wet	m	sm	S	Incomplete	Ex-captive	224	0	0	1	0	2	0	1	1	0	0	0	0	5	0	0
5	225	Wet	m	sm	S	Incomplete	Ex-captive	225	1	0	6	0	4	0	7	4	8	0	0	0	3	7	0
5	226	Wet	f	af	A	Incomplete	Ex-captive	226	0	1	0	0	2	0	0	7	0	0	0	0	1	0	2
5	227	Wet	f	af	A	Incomplete	Ex-captive	227	0	0	2	0	0	0	0	1	3	0	0	0	3	3	0
5	228	Wet	f	af	A	Incomplete	Ex-captive	228	0	0	0	0	0	0	0	0	2	0	0	0	1	0	0
5	229	Dry	f	sf	S	Incomplete	Ex-captive	229	0	0	5	0	0	0	1	1	0	0	0	0	2	0	1
5	230	Dry	f	sf	S	Incomplete	Ex-captive	230	0	0	5	0	0	0	1	2	2	0	0	0	1	1	3
6	231	Dry	m	am	A	Incomplete	Wild	231	0	0	0	0	0	0	0	0	0	0	0	0	7	0	0
6	232	Dry	m	sm	S	Incomplete	Wild	232	0	1	2	0	0	0	0	0	0	0	0	0	5	0	15
6	233	Dry	m	sm	S	Incomplete	Wild	233	0	0	0	0	0	0	0	0	0	0	0	0	1	0	1
6	234	Dry	m	sm	S	Incomplete	Wild	234	0	0	0	0	0	0	0	0	0	0	0	0	0	0	0
6	235	Dry	m	am	A	Incomplete	Wild	235	0	0	0	0	0	0	1	0	0	0	1	1	1	0	0
6	236	Dry	m	am	A	Incomplete	Wild	236	0	0	0	0	0	0	0	3	0	0	0	0	3	0	0
6	237	Dry	m	am	A	Incomplete	Wild	237	0	0	1	0	0	0	0	0	2	0	0	0	4	0	0
6	238	Dry	f	af	A	Incomplete	Wild	238	0	0	1	0	0	0	0	0	0	0	0	0	0	1	0
6	239	Dry	m	jm	J	Incomplete	Wild	239	0	0	0	0	0	0	0	0	0	0	0	0	0	1	0
6	240	Dry	f	af	A	Incomplete	Wild	240	0	0	0	0	0	0	0	0	0	0	0	0	4	0	0
6	241	Dry	m	am	A	Incomplete	Wild	241	0	0	1	0	0	0	0	0	0	0	0	0	7	0	0
6	242	Dry	m	sm	S	Incomplete	Wild	242	0	0	0	0	0	0	0	0	0	0	0	0	1	0	0
6	243	Dry	f	sf	S	Incomplete	Wild	243	0	0	0	1	2	0	0	3	3	0	0	0	4	0	0
6	244	Dry	m	am	A	Incomplete	Ex-captive	244	0	0	0	0	0	0	0	0	0	0	0	0	1	0	0
6	245	Dry	m	am	A	Incomplete	Wild	245	0	0	1	0	0	0	0	0	0	0	0	0	13	0	0
6	246	Dry	m	sm	S	Incomplete	Wild	246	0	0	0	0	0	0	0	0	1	0	0	1	3	1	0
6	247	Dry	m	am	A	Incomplete	Wild	247	0	0	0	0	0	0	0	0	0	0	1	0	0	0	0
6	248	Dry	f	af	A	Incomplete	Wild	248	0	0	0	0	0	0	0	0	0	1	0	0	0	0	0
6	249	Dry	f	sf	S	Incomplete	Wild	249	0	0	0	0	0	0	0	0	0	0	0	0	1	0	0
6	250	Dry	f	jf	J	Incomplete	Wild	250	0	0	4	1	1	0	0	1	1	0	1	0	0	3	0
6	251	Dry	m	sm	S	Incomplete	Wild	251	0	0	3	0	0	0	0	0	0	0	0	0	9	2	0
6	252	Dry	f	sf	S	Incomplete	Wild	252	0	0	1	0	0	0	0	0	2	0	0	0	3	2	0
6	253	Dry	m	sm	S	Incomplete	Wild	253	1	0	1	1	0	0	0	0	0	0	0	1	2	0	0
6	254	Wet	f	sf	S	Incomplete	Wild	254	1	0	0	0	0	0	1	0	2	0	0	0	1	0	0
6	255	Wet	m	am	A	Incomplete	Ex-captive	255	0	0	0	0	0	0	0	0	0	0	0	0	0	0	0
6	256	Wet	m	sm	S	Incomplete	Wild	256	1	0	0	0	0	0	1	0	0	0	0	0	0	0	1
6	257	Wet	m	sm	S	Incomplete	Wild	257	0	0	0	0	1	0	1	0	1	0	0	0	2	0	0
6	258	Wet	m	am	A	Incomplete	Wild	258	0	0	0	0	0	0	2	0	1	0	0	0	2	0	1
6	259	Wet	f	af	A	Incomplete	Wild	259	0	2	4	0	9	0	4	1	1	0	0	1	16	1	3
6	260	Wet	f	af	A	Incomplete	Wild	260	0	2	2	0	0	0	0	7	0	0	0	3	3	0	5
6	261	Wet	m	sm	S	Incomplete	Wild	261	0	2	3	2	0	0	1	0	3	0	0	1	19	3	1
6	262	Wet	f	af	A	Incomplete	Wild	262	0	0	3	0	9	3	4	0	4	0	0	0	15	0	0
6	263	Wet	m	sm	S	Incomplete	Wild	263	1	1	0	0	0	0	0	2	6	0	0	0	6	0	1
6	264	Wet	f	sf	S	Incomplete	Wild	264	0	2	0	0	2	0	1	2	3	0	0	1	4	2	0
6	265	Wet	m	jm	J	Incomplete	Wild	265	0	1	0	0	0	0	0	3	1	0	0	0	3	1	0
6	266	Wet	f	af	A	Incomplete	Wild	266	0	0	1	0	0	0	1	2	1	0	0	1	1	0	0
6	267	Wet	m	jm	J	Incomplete	Wild	267	0	0	0	0	0	0	1	0	0	0	0	0	0	0	0
6	268	Wet	f	jf	J	Incomplete	Wild	268	1	0	1	0	1	0	0	15	4	0	0	0	7	1	6
6	269	Wet	m	am	A	Incomplete	Ex-captive	269	0	0	0	0	0	0	0	0	0	0	0	0	1	0	0
6	270	Wet	f	sf	S	Incomplete	Wild	270	0	0	0	0	0	0	0	7	0	0	1	2	6	0	0
6	271	Wet	m	sm	S	Incomplete	Wild	271	0	1	2	1	0	0	4	28	0	0	0	0	6	1	0
6	272	Wet	m	am	A	Incomplete	Wild	272	0	0	3	0	0	0	0	0	0	1	0	1	5	0	1
6	273	Wet	f	sf	S	Incomplete	Wild	273	0	1	2	1	2	0	1	1	1	0	0	2	20	0	1
6	274	Wet	m	sm	S	Incomplete	Wild	274	0	1	0	1	1	0	2	2	0	0	2	1	5	0	1
6	275	Wet	f	af	A	Incomplete	Wild	275	0	0	0	0	3	1	3	0	2	0	0	6	12	0	0
6	276	Wet	m	am	A	Incomplete	Wild	276	0	0	3	2	6	4	3	47	0	0	0	0	8	0	0
7	277	Dry	m	am	A	Incomplete	Wild	277	0	0	1	0	0	0	8	0	0	0	0	0	1	0	0
7	278	Dry	f	af	A	Incomplete	Wild	278	0	0	0	0	0	0	0	1	0	0	2	1	4	1	0
7	279	Dry	f	af	A	Incomplete	Wild	279	0	0	0	0	0	0	0	0	1	0	0	0	4	0	0
7	280	Dry	m	jm	J	Incomplete	Wild	280	0	1	1	0	0	0	1	0	2	0	0	0	0	0	0
7	281	Dry	m	sm	S	Incomplete	Wild	281	0	0	3	0	1	0	1	4	5	0	2	1	17	7	6
7	282	Dry	m	am	A	Incomplete	Wild	282	0	0	1	0	0	0	4	0	0	0	0	4	10	0	0
7	283	Dry	m	am	A	Incomplete	Wild	283	0	0	1	0	0	0	0	0	1	0	0	1	1	0	0
7	284	Dry	m	am	A	Incomplete	Wild	284	0	1	0	0	0	0	0	0	0	0	0	0	1	0	0
7	285	Dry	f	af	A	Incomplete	Wild	285	0	0	0	0	0	0	0	0	2	0	0	1	0	0	0
7	286	Dry	f	jf	J	Incomplete	Wild	286	0	0	4	1	0	0	0	1	0	0	0	2	9	1	1
7	287	Dry	m	am	A	Incomplete	Wild	287	0	0	2	0	0	0	1	1	2	0	0	1	5	0	0
7	288	Dry	m	jm	J	Incomplete	Wild	288	0	0	1	0	0	0	0	0	0	0	1	1	0	0	0
7	289	Dry	m	am	A	Incomplete	Wild	289	0	0	3	0	0	0	0	0	0	0	0	0	0	0	0
7	290	Dry	m	sm	S	Incomplete	Wild	290	0	0	1	2	0	0	1	35	2	0	0	0	1	0	1
7	291	Dry	f	af	A	Incomplete	Wild	291	0	0	0	0	0	0	0	0	0	0	0	1	1	0	0
7	292	Dry	m	sm	S	Incomplete	Wild	292	0	3	1	2	0	0	1	1	3	0	0	0	0	1	2
7	293	Dry	m	sm	S	Incomplete	Wild	293	0	0	3	0	1	0	0	0	1	0	1	0	2	0	1
7	294	Dry	f	jf	J	Incomplete	Wild	294	0	0	4	0	1	0	0	1	0	0	2	0	12	1	0
7	295	Dry	m	jm	J	Incomplete	Wild	295	0	0	2	0	0	0	1	1	0	0	6	1	5	5	0
7	296	Dry	m	am	A	Incomplete	Wild	296	0	0	0	0	0	0	0	0	0	0	0	0	0	0	0
7	297	Dry	f	af	A	Incomplete	Wild	297	0	0	0	0	0	0	0	0	0	0	0	0	0	0	0
7	298	Dry	f	sf	S	Incomplete	Wild	298	0	0	4	3	2	0	0	0	2	0	0	0	2	0	0
7	299	Dry	f	af	A	Incomplete	Wild	299	0	0	1	0	0	0	0	1	0	0	0	0	1	0	0
7	300	Wet	f	jf	J	Incomplete	Wild	300	0	1	0	0	0	0	0	0	0	0	0	0	3	2	0
7	301	Wet	f	jf	J	Incomplete	Wild	301	1	0	0	0	0	0	0	0	0	0	0	0	0	0	0
7	302	Wet	m	am	A	Incomplete	Wild	302	0	0	1	0	0	0	0	0	0	0	0	4	0	0	0
7	303	Wet	m	am	A	Incomplete	Wild	303	0	0	0	0	0	0	0	0	0	0	0	1	0	0	0
7	304	Wet	m	am	A	Incomplete	Wild	304	0	0	0	0	0	0	0	0	0	0	0	0	0	0	0
7	305	Wet	f	af	A	Incomplete	Wild	305	0	0	0	0	0	0	0	0	0	0	0	1	0	0	0
7	306	Wet	m	am	A	Incomplete	Wild	306	0	0	0	0	0	0	0	0	0	0	0	0	0	0	0
7	307	Wet	m	am	A	Incomplete	Wild	307	0	0	1	0	0	0	0	0	0	0	0	0	0	0	0
7	308	Wet	f	af	A	Incomplete	Wild	308	0	0	1	0	0	0	0	0	0	0	0	0	0	1	0
7	309	Wet	f	sf	S	Incomplete	Wild	309	0	0	0	0	0	0	2	0	0	0	0	2	0	0	0
7	310	Wet	m	sm	S	Incomplete	Wild	310	1	1	6	2	1	0	3	0	7	0	0	3	3	0	0
7	311	Wet	m	sm	S	Incomplete	Wild	311	0	0	5	0	0	0	0	1	0	1	0	0	6	5	0
7	312	Wet	m	am	A	Incomplete	Wild	312	0	0	2	0	0	0	1	0	0	0	0	0	3	0	0
7	313	Wet	f	sf	S	Incomplete	Wild	313	0	0	0	0	0	0	0	0	0	0	0	0	1	0	0
7	314	Wet	m	jm	J	Incomplete	Wild	314	0	0	0	0	0	0	0	0	0	0	0	0	0	0	0
7	315	Wet	m	jm	J	Incomplete	Wild	315	0	0	0	0	0	0	0	0	0	0	0	0	0	0	0
7	316	Wet	f	af	A	Incomplete	Wild	316	0	0	1	0	0	0	2	0	0	0	0	0	1	0	0
7	317	Wet	f	af	A	Incomplete	Wild	317	0	0	0	0	1	0	1	1	0	0	0	6	19	4	0
7	318	Wet	f	af	A	Incomplete	Wild	318	0	0	1	0	0	0	1	0	3	0	0	0	7	0	0
7	319	Wet	m	jm	J	Incomplete	Wild	319	1	0	0	0	0	0	3	0	0	0	0	0	0	0	0
7	320	Wet	f	sf	S	Incomplete	Wild	320	0	0	0	0	0	0	0	0	0	0	0	0	2	0	0
7	321	Wet	m	sm	S	Incomplete	Wild	321	0	0	0	0	0	0	0	0	0	0	0	0	0	0	0
7	322	Wet	m	jm	J	Incomplete	Wild	322	0	0	0	0	0	0	0	0	1	0	0	1	1	0	0
8	323	Dry	m	am	A	Incomplete	Ex-captive	323	0	0	1	1	3	2	0	0	2	0	0	0	13	0	0
8	324	Dry	f	sf	S	Incomplete	Ex-captive	324	0	0	2	0	0	0	5	1	0	0	0	1	2	2	0
8	325	Dry	m	am	A	Incomplete	Ex-captive	325	0	1	2	0	0	0	0	0	1	2	0	0	7	0	0
8	326	Dry	f	sf	S	Incomplete	Ex-captive	326	0	0	1	0	0	0	1	0	0	1	0	0	0	0	0
8	327	Dry	f	af	A	Incomplete	Ex-captive	327	0	0	0	3	0	0	0	0	1	10	0	3	14	2	1
8	328	Dry	f	sf	S	Incomplete	Ex-captive	328	0	0	0	0	0	0	1	0	0	0	0	0	0	0	0
8	329	Dry	m	am	A	Incomplete	Ex-captive	329	0	0	0	0	0	0	0	0	0	0	0	2	2	0	0
8	330	Dry	m	am	A	Incomplete	Ex-captive	330	0	0	0	0	0	0	0	0	0	0	0	0	0	0	0
8	331	Dry	m	jm	J	Incomplete	Wild	331	0	0	0	0	0	0	0	0	0	0	0	0	0	0	2
8	332	Dry	f	sf	S	Incomplete	Ex-captive	332	0	0	0	0	0	0	0	0	0	0	0	0	0	0	0
8	333	Dry	f	af	A	Incomplete	Ex-captive	333	0	0	1	0	0	0	0	0	1	1	0	0	16	0	1
8	334	Dry	f	af	A	Incomplete	Ex-captive	334	0	0	1	0	0	0	0	0	0	0	1	1	1	0	1
8	335	Dry	f	sf	S	Incomplete	Ex-captive	335	0	0	1	0	0	0	0	0	0	0	0	0	2	1	0
8	336	Dry	f	sf	S	Incomplete	Ex-captive	336	0	0	0	0	0	0	0	0	0	0	1	0	0	0	0
8	337	Dry	m	am	A	Incomplete	Ex-captive	337	0	0	1	0	2	0	0	0	0	0	0	0	1	0	0
8	338	Dry	f	af	A	Incomplete	Ex-captive	338	0	2	4	0	1	0	0	0	0	0	0	1	7	2	0
8	339	Dry	m	jm	J	Incomplete	Wild	339	2	0	0	0	0	0	0	1	2	0	0	0	1	2	1
8	340	Dry	m	am	A	Incomplete	Ex-captive	340	0	0	0	0	0	0	0	0	0	0	0	0	4	0	0
8	341	Dry	m	am	A	Incomplete	Ex-captive	341	0	1	1	0	0	0	0	0	1	0	0	0	13	4	0
8	342	Dry	f	af	A	Incomplete	Ex-captive	342	0	2	2	0	1	0	1	3	15	0	0	0	13	0	0
8	343	Dry	m	jm	J	Incomplete	Wild	343	0	0	4	0	0	0	0	0	0	1	0	0	0	6	2
8	344	Dry	f	sf	S	Incomplete	Ex-captive	344	0	0	3	0	0	0	3	6	0	0	0	1	1	0	0
8	345	Dry	f	af	A	Incomplete	Ex-captive	345	0	0	1	0	1	0	0	0	1	0	1	7	6	0	2
8	346	Wet	m	am	A	Incomplete	Ex-captive	346	0	0	0	0	0	0	0	1	0	0	0	0	0	0	0
8	347	Wet	m	jm	J	Incomplete	Wild	347	0	0	2	1	0	0	1	8	0	0	1	1	0	3	0
8	348	Wet	m	am	A	Incomplete	Ex-captive	348	0	0	2	0	0	0	3	0	0	0	0	0	3	0	0
8	349	Wet	f	af	A	Incomplete	Ex-captive	349	0	0	0	1	0	0	0	3	0	0	0	0	0	1	0
8	350	Wet	f	sf	S	Incomplete	Ex-captive	350	0	0	0	0	0	0	0	0	0	1	0	1	1	1	0
8	351	Wet	m	am	A	Incomplete	Ex-captive	351	0	0	0	0	1	0	0	0	0	0	0	0	0	0	1
8	352	Wet	f	af	A	Incomplete	Ex-captive	352	0	0	6	0	0	0	0	3	0	0	0	2	7	0	0
8	353	Wet	m	am	A	Incomplete	Ex-captive	353	0	0	9	3	5	0	0	2	2	0	0	0	10	0	0
8	354	Wet	f	sf	S	Incomplete	Ex-captive	354	0	0	8	2	1	0	15	4	1	0	0	0	2	0	0
8	355	Wet	m	am	A	Incomplete	Ex-captive	355	0	0	2	0	0	0	0	0	1	0	0	1	1	0	0
8	356	Wet	m	am	A	Incomplete	Ex-captive	356	0	0	0	0	1	0	0	1	0	0	0	0	3	1	0
8	357	Wet	f	af	A	Incomplete	Ex-captive	357	0	0	3	0	1	0	1	2	0	0	0	0	8	0	0
8	358	Wet	f	sf	S	Incomplete	Ex-captive	358	0	1	1	0	0	0	0	1	0	1	5	0	8	0	0
8	359	Wet	f	sf	S	Incomplete	Ex-captive	359	0	0	16	0	4	0	9	28	6	0	0	0	2	0	0
8	360	Wet	f	af	A	Incomplete	Ex-captive	360	0	1	0	0	0	0	1	2	1	0	0	0	0	0	0
8	361	Wet	m	am	A	Incomplete	Ex-captive	361	0	1	2	0	0	0	0	0	1	0	0	0	5	0	0
8	362	Wet	f	sf	S	Incomplete	Ex-captive	362	0	0	6	0	0	0	1	0	0	0	1	2	5	0	0
8	363	Wet	f	af	A	Incomplete	Ex-captive	363	0	1	7	1	2	0	8	6	4	0	0	0	2	0	0
8	364	Wet	m	jm	J	Incomplete	Wild	364	0	1	2	0	0	0	7	6	0	1	0	1	2	7	1
8	365	Wet	m	jm	J	Incomplete	Wild	365	0	0	3	1	0	0	3	11	4	1	0	0	0	0	0
8	366	Wet	m	am	A	Incomplete	Ex-captive	366	0	1	10	0	0	0	0	0	3	0	0	0	5	4	0
8	367	Wet	f	sf	S	Incomplete	Ex-captive	367	0	3	4	0	0	0	0	1	1	0	4	1	0	1	0
8	368	Wet	f	af	A	Incomplete	Ex-captive	368	0	3	2	0	0	0	0	0	0	0	0	2	1	1	0

## Sheet: FGCM concentration data
Reserve	Reserve size	Season	Age structure	History	Age grouped	Sex	fGCM conc. (µg/g DW)
1	Small	Wet	Incomplete	Wild	S	F	0.363
1	Small	Wet	Incomplete	Wild	S	F	0.284767
1	Small	Wet	Incomplete	Wild	A	F	0.429485
1	Small	Wet	Incomplete	Wild	A	F	0.758982
1	Small	Wet	Incomplete	Wild	A	F	0.223762
1	Small	Wet	Incomplete	Wild	A	F	0.276354
1	Small	Wet	Incomplete	Wild	A	F	0.381109
1	Small	Wet	Incomplete	Wild	A	F	0.33696
1	Small	Wet	Incomplete	Wild	A	F	0.265511
1	Small	Wet	Incomplete	Wild	A	F	0.394879
1	Small	Wet	Incomplete	Wild	A	F	0.31308
1	Small	Wet	Incomplete	Wild	A	F	0.25188
1	Small	Wet	Incomplete	Wild	A	F	0.316224
1	Small	Wet	Incomplete	Wild	A	F	0.3765
1	Small	Wet	Incomplete	Wild	J	M	0.176457
1	Small	Wet	Incomplete	Wild	S	M	0.276071
1	Small	Wet	Incomplete	Wild	S	M	0.235808
1	Small	Wet	Incomplete	Wild	S	M	0.197135
1	Small	Wet	Incomplete	Wild	S	M	0.192873
1	Small	Wet	Incomplete	Wild	S	M	0.266079
1	Small	Wet	Incomplete	Wild	A	M	0.218291
1	Small	Wet	Incomplete	Wild	A	M	0.0811067
1	Small	Wet	Incomplete	Wild	A	M	0.179564
1	Small	Wet	Incomplete	Wild	A	M	0.106959
1	Small	Wet	Incomplete	Wild	A	M	0.0783815
1	Small	Wet	Incomplete	Wild	A	M	0.0635622
1	Small	Wet	Incomplete	Wild	A	M	0.0967347
1	Small	Wet	Incomplete	Wild	A	M	0.0992439
1	Small	Wet	Incomplete	Wild	A	M	0.146474
1	Small	Wet	Incomplete	Wild	A	M	0.101945
1	Small	Wet	Incomplete	Wild	A	M	0.130883
1	Small	Wet	Incomplete	Wild	A	M	0.0908856
1	Small	Wet	Incomplete	Wild	J	M	0.4464
1	Small	Wet	Incomplete	Wild	J	M	0.629719
1	Small	Wet	Incomplete	Wild	J	M	0.371414
1	Small	Wet	Incomplete	Wild	J	M	0.335156
1	Small	Wet	Incomplete	Wild	J	M	0.213294
1	Small	Wet	Incomplete	Wild	J	M	0.464722
1	Small	Wet	Incomplete	Wild	J	M	0.550147
1	Small	Wet	Incomplete	Wild	J	M	0.454154
1	Small	Dry	Incomplete	Wild	S	F	0.257253
1	Small	Dry	Incomplete	Wild	S	F	0.417106
1	Small	Dry	Incomplete	Wild	S	F	0.50484
1	Small	Dry	Incomplete	Wild	A	F	0.237523
1	Small	Dry	Incomplete	Wild	A	F	0.267495
1	Small	Dry	Incomplete	Wild	A	F	0.571792
1	Small	Dry	Incomplete	Wild	A	F	0.377623
1	Small	Dry	Incomplete	Wild	A	F	0.45564
1	Small	Dry	Incomplete	Wild	A	F	0.383727
1	Small	Dry	Incomplete	Wild	A	F	0.248907
1	Small	Dry	Incomplete	Wild	A	F	0.12662
1	Small	Dry	Incomplete	Wild	A	F	0.273446
1	Small	Dry	Incomplete	Wild	S	M	0.189382
1	Small	Dry	Incomplete	Wild	S	M	0.284727
1	Small	Dry	Incomplete	Wild	S	M	0.292847
1	Small	Dry	Incomplete	Wild	S	M	0.217036
1	Small	Dry	Incomplete	Wild	A	M	0.092988
1	Small	Dry	Incomplete	Wild	A	M	0.485039
1	Small	Dry	Incomplete	Wild	J	M	0.281607
1	Small	Dry	Incomplete	Wild	J	M	0.219033
1	Small	Dry	Incomplete	Wild	J	M	0.194794
1	Small	Dry	Incomplete	Wild	J	M	0.345744
1	Small	Dry	Incomplete	Wild	J	M	0.478971
2	Large	Dry	Complete	Wild	S	F	0.220335
2	Large	Dry	Complete	Wild	S	F	0.207972
2	Large	Dry	Complete	Wild	S	F	0.158455
2	Large	Dry	Complete	Wild	S	F	0.119021
2	Large	Dry	Complete	Wild	A	F	0.141317
2	Large	Dry	Complete	Wild	A	F	0.20502
2	Large	Dry	Complete	Wild	A	F	0.533727
2	Large	Dry	Complete	Wild	A	F	0.23604
2	Large	Dry	Complete	Wild	A	F	0.22817
2	Large	Dry	Complete	Wild	A	F	0.562291
2	Large	Dry	Complete	Wild	A	F	0.328906
2	Large	Dry	Complete	Wild	A	F	0.141798
2	Large	Dry	Complete	Wild	J	F	0.232678
2	Large	Dry	Complete	Wild	J	F	0.13405
2	Large	Dry	Complete	Wild	J	F	0.319731
2	Large	Dry	Complete	Wild	S	M	0.154833
2	Large	Dry	Complete	Wild	S	M	0.0945818
2	Large	Dry	Complete	Wild	A	M	0.104782
2	Large	Dry	Complete	Wild	A	M	0.379235
2	Large	Dry	Complete	Wild	A	M	0.0903818
2	Large	Dry	Complete	Wild	A	M	0.2538
2	Large	Dry	Complete	Wild	A	M	0.49416
2	Large	Dry	Complete	Wild	A	M	0.0472067
2	Large	Dry	Complete	Wild	A	M	0.250294
2	Large	Dry	Complete	Wild	A	M	0.102275
2	Large	Dry	Complete	Wild	A	M	0.24156
2	Large	Dry	Complete	Wild	A	M	0.159432
2	Large	Dry	Complete	Wild	J	M	0.177
2	Large	Dry	Complete	Wild	J	M	0.287351
2	Large	Wet	Complete	Wild	S	F	0.168349
2	Large	Wet	Complete	Wild	S	F	0.227264
2	Large	Wet	Complete	Wild	S	F	0.161727
2	Large	Wet	Complete	Wild	S	F	0.198757
2	Large	Wet	Complete	Wild	S	F	0.191285
2	Large	Wet	Complete	Wild	S	F	0.193408
2	Large	Wet	Complete	Wild	A	F	0.185782
2	Large	Wet	Complete	Wild	A	F	0.204545
2	Large	Wet	Complete	Wild	A	F	0.201899
2	Large	Wet	Complete	Wild	A	F	0.287237
2	Large	Wet	Complete	Wild	A	F	0.157168
2	Large	Wet	Complete	Wild	A	F	0.163114
2	Large	Wet	Complete	Wild	A	F	0.22248
2	Large	Wet	Complete	Wild	A	F	0.432443
2	Large	Wet	Complete	Wild	A	F	0.333479
2	Large	Wet	Complete	Wild	A	F	0.150574
2	Large	Wet	Complete	Wild	A	F	0.744841
2	Large	Wet	Complete	Wild	A	F	0.159607
2	Large	Wet	Complete	Wild	A	F	0.278027
2	Large	Wet	Complete	Wild	A	F	0.306855
2	Large	Wet	Complete	Wild	A	F	0.369669
2	Large	Wet	Complete	Wild	A	F	0.198862
2	Large	Wet	Complete	Wild	S	M	0.425657
2	Large	Wet	Complete	Wild	S	M	0.118464
2	Large	Wet	Complete	Wild	S	M	0.360227
2	Large	Wet	Complete	Wild	S	M	0.688982
2	Large	Wet	Complete	Wild	S	M	0.188317
2	Large	Wet	Complete	Wild	S	M	0.11971
2	Large	Wet	Complete	Wild	S	M	0.243988
2	Large	Wet	Complete	Wild	S	M	0.164076
2	Large	Wet	Complete	Wild	S	M	0.267367
2	Large	Wet	Complete	Wild	S	M	0.19015
2	Large	Wet	Complete	Wild	S	M	0.31142
2	Large	Wet	Complete	Wild	A	M	0.256909
2	Large	Wet	Complete	Wild	A	M	0.625659
2	Large	Wet	Complete	Wild	A	M	0.172944
2	Large	Wet	Complete	Wild	A	M	0.3267
2	Large	Wet	Complete	Wild	A	M	0.361154
2	Large	Wet	Complete	Wild	A	M	0.249524
2	Large	Wet	Complete	Wild	A	M	0.275843
2	Large	Wet	Complete	Wild	A	M	0.266355
2	Large	Wet	Complete	Wild	J	M	0.166485
2	Large	Wet	Complete	Wild	J	M	0.133506
2	Large	Wet	Complete	Wild	J	M	0.43817
2	Large	Wet	Complete	Wild	J	M	0.41271
3	Medium	Dry	Incomplete	Ex-captive	S	F	0.264662
3	Medium	Dry	Incomplete	Wild	A	F	0.479889
3	Medium	Dry	Incomplete	Wild	A	F	0.322231
3	Medium	Dry	Incomplete	Ex-captive	A	F	0.438492
3	Medium	Dry	Incomplete	Ex-captive	A	F	0.324347
3	Medium	Dry	Incomplete	Wild	A	F	0.314556
3	Medium	Dry	Incomplete	Wild	A	F	0.371942
3	Medium	Dry	Incomplete	Ex-captive	A	F	0.437251
3	Medium	Dry	Incomplete	Ex-captive	A	F	0.487193
3	Medium	Dry	Incomplete	Wild	A	F	0.396154
3	Medium	Dry	Incomplete	Wild	A	F	0.352429
3	Medium	Dry	Incomplete	Wild	J	F	0.40782
3	Medium	Dry	Incomplete	Ex-captive	S	M	0.35425
3	Medium	Dry	Incomplete	Wild	S	M	0.189299
3	Medium	Dry	Incomplete	Ex-captive	A	M	0.246163
3	Medium	Dry	Incomplete	Ex-captive	A	M	0.46608
3	Medium	Dry	Incomplete	Ex-captive	A	M	0.552398
3	Medium	Dry	Incomplete	Ex-captive	A	M	0.338837
3	Medium	Dry	Incomplete	Ex-captive	A	M	0.287919
3	Medium	Dry	Incomplete	Ex-captive	A	M	0.3654
3	Medium	Dry	Incomplete	Ex-captive	A	M	0.693012
3	Medium	Dry	Incomplete	Ex-captive	A	M	0.323079
3	Medium	Dry	Incomplete	Ex-captive	A	M	0.438227
3	Medium	Dry	Incomplete	Ex-captive	A	M	0.202528
3	Medium	Dry	Incomplete	Ex-captive	A	M	0.640065
3	Medium	Dry	Incomplete	Wild	J	M	0.467094
3	Medium	Dry	Incomplete	Wild	J	M	0.315174
3	Medium	Wet	Incomplete	Ex-captive	A	F	0.374761
3	Medium	Wet	Incomplete	Wild	A	F	0.506221
3	Medium	Wet	Incomplete	Wild	A	F	0.411128
3	Medium	Wet	Incomplete	Wild	A	F	0.400327
3	Medium	Wet	Incomplete	Ex-captive	A	F	0.367089
3	Medium	Wet	Incomplete	Wild	A	F	0.299128
3	Medium	Wet	Incomplete	Ex-captive	A	F	0.49947
3	Medium	Wet	Incomplete	Wild	A	F	0.344554
3	Medium	Wet	Incomplete	Wild	A	F	0.389435
3	Medium	Wet	Incomplete	Wild	A	F	0.366651
3	Medium	Wet	Incomplete	Wild	J	F	0.343462
3	Medium	Wet	Incomplete	Wild	S	M	0.278563
3	Medium	Wet	Incomplete	Wild	S	M	0.220636
3	Medium	Wet	Incomplete	Wild	S	M	0.276076
3	Medium	Wet	Incomplete	Ex-captive	A	M	0.543723
3	Medium	Wet	Incomplete	Ex-captive	A	M	0.437898
3	Medium	Wet	Incomplete	Ex-captive	A	M	0.371387
3	Medium	Wet	Incomplete	Ex-captive	A	M	0.361654
3	Medium	Wet	Incomplete	Ex-captive	A	M	0.363483
3	Medium	Wet	Incomplete	Ex-captive	A	M	0.588012
3	Medium	Wet	Incomplete	Wild	J	M	0.310091
4	Small	Dry	Complete	Wild	S	F	0.3216
4	Small	Dry	Complete	Wild	S	F	0.225932
4	Small	Dry	Complete	Wild	S	F	0.16374
4	Small	Dry	Complete	Wild	A	F	0.144871
4	Small	Dry	Complete	Wild	A	F	0.512209
4	Small	Dry	Complete	Wild	A	F	0.254055
4	Small	Dry	Complete	Wild	A	F	0.430091
4	Small	Dry	Complete	Wild	A	F	0.544318
4	Small	Dry	Complete	Wild	A	F	0.221265
4	Small	Dry	Complete	Wild	A	F	0.275184
4	Small	Dry	Complete	Wild	A	F	0.165801
4	Small	Dry	Complete	Wild	A	F	0.388255
4	Small	Dry	Complete	Wild	A	F	0.390113
4	Small	Dry	Complete	Wild	A	F	0.33384
4	Small	Dry	Complete	Wild	A	F	0.270227
4	Small	Dry	Complete	Wild	A	F	0.184633
4	Small	Dry	Complete	Wild	A	F	0.175473
4	Small	Dry	Complete	Wild	J	F	0.387542
4	Small	Dry	Complete	Wild	J	F	0.338745
4	Small	Dry	Complete	Wild	S	M	0.267771
4	Small	Dry	Complete	Wild	S	M	0.22018
4	Small	Dry	Complete	Wild	S	M	0.33876
4	Small	Dry	Complete	Wild	S	M	0.295531
4	Small	Dry	Complete	Wild	A	M	0.25691
4	Small	Dry	Complete	Wild	A	M	0.156286
4	Small	Dry	Complete	Wild	A	M	0.208738
4	Small	Dry	Complete	Wild	A	M	0.125745
4	Small	Dry	Complete	Wild	A	M	0.181582
4	Small	Dry	Complete	Wild	A	M	0.322627
4	Small	Dry	Complete	Wild	A	M	0.318448
4	Small	Dry	Complete	Wild	A	M	0.1968
4	Small	Dry	Complete	Wild	A	M	0.21396
4	Small	Dry	Complete	Wild	J	M	0.266699
4	Small	Dry	Complete	Wild	J	M	0.274859
4	Small	Dry	Complete	Wild	J	M	0.592909
4	Small	Wet	Complete	Wild	S	F	0.334461
4	Small	Wet	Complete	Wild	S	F	0.408655
4	Small	Wet	Complete	Wild	S	F	0.318826
4	Small	Wet	Complete	Wild	A	F	0.267195
4	Small	Wet	Complete	Wild	A	F	0.32088
4	Small	Wet	Complete	Wild	A	F	0.36528
4	Small	Wet	Complete	Wild	A	F	0.641502
4	Small	Wet	Complete	Wild	A	F	0.445878
4	Small	Wet	Complete	Wild	A	F	0.20196
4	Small	Wet	Complete	Wild	A	F	0.358473
4	Small	Wet	Complete	Wild	A	F	0.366154
4	Small	Wet	Complete	Wild	A	F	0.487124
4	Small	Wet	Complete	Wild	A	F	0.15522
4	Small	Wet	Complete	Wild	J	F	0.571579
4	Small	Wet	Complete	Wild	S	M	0.238532
4	Small	Wet	Complete	Wild	S	M	0.253598
4	Small	Wet	Complete	Wild	S	M	0.435704
4	Small	Wet	Complete	Wild	A	M	0.191722
4	Small	Wet	Complete	Wild	A	M	0.08382
4	Small	Wet	Complete	Wild	A	M	0.2697
4	Small	Wet	Complete	Wild	A	M	0.28433
4	Small	Wet	Complete	Wild	J	M	0.229981
5	Medium	Dry	Incomplete	Ex-captive	S	F	0.44207
5	Medium	Dry	Incomplete	Ex-captive	S	F	0.303024
5	Medium	Dry	Incomplete	Ex-captive	S	F	0.326054
5	Medium	Dry	Incomplete	Ex-captive	S	F	0.291654
5	Medium	Dry	Incomplete	Ex-captive	S	F	0.394071
5	Medium	Dry	Incomplete	Ex-captive	S	F	0.361701
5	Medium	Dry	Incomplete	Ex-captive	S	F	0.387763
5	Medium	Dry	Incomplete	Ex-captive	S	F	0.45018
5	Medium	Dry	Incomplete	Ex-captive	A	F	0.442309
5	Medium	Dry	Incomplete	Ex-captive	A	F	0.615771
5	Medium	Dry	Incomplete	Ex-captive	A	F	0.351264
5	Medium	Dry	Incomplete	Ex-captive	A	F	0.578865
5	Medium	Dry	Incomplete	Ex-captive	A	F	0.409855
5	Medium	Dry	Incomplete	Ex-captive	A	F	0.291495
5	Medium	Dry	Incomplete	Ex-captive	A	F	0.280497
5	Medium	Dry	Incomplete	Ex-captive	A	F	0.389771
5	Medium	Dry	Incomplete	Ex-captive	A	F	0.379611
5	Medium	Dry	Incomplete	Ex-captive	A	F	0.412133
5	Medium	Dry	Incomplete	Wild	J	F	0.515529
5	Medium	Dry	Incomplete	Wild	J	F	0.373745
5	Medium	Dry	Incomplete	Ex-captive	J	F	0.230672
5	Medium	Dry	Incomplete	Ex-captive	S	M	0.292319
5	Medium	Dry	Incomplete	Ex-captive	S	M	0.266616
5	Medium	Dry	Incomplete	Ex-captive	A	M	0.341381
5	Medium	Dry	Incomplete	Ex-captive	A	M	0.536438
5	Medium	Dry	Incomplete	Ex-captive	A	M	0.682745
5	Medium	Dry	Incomplete	Ex-captive	A	M	0.554808
5	Medium	Dry	Incomplete	Ex-captive	A	M	0.699744
5	Medium	Dry	Incomplete	Ex-captive	A	M	0.41428
5	Medium	Dry	Incomplete	Ex-captive	A	M	0.719774
5	Medium	Dry	Incomplete	Ex-captive	A	M	0.4362
5	Medium	Dry	Incomplete	Ex-captive	J	M	0.284564
5	Medium	Dry	Incomplete	Ex-captive	J	M	0.395782
5	Medium	Dry	Incomplete	Ex-captive	J	M	0.2685
5	Medium	Dry	Incomplete	Ex-captive	J	M	0.496558
5	Medium	Dry	Incomplete	Ex-captive	J	M	0.32238
5	Medium	Dry	Incomplete	Wild	J	M	0.3129
5	Medium	Wet	Incomplete	Ex-captive	S	F	0.475364
5	Medium	Wet	Incomplete	Ex-captive	S	F	0.36888
5	Medium	Wet	Incomplete	Ex-captive	S	F	0.528664
5	Medium	Wet	Incomplete	Ex-captive	S	F	0.44026
5	Medium	Wet	Incomplete	Ex-captive	S	F	0.287592
5	Medium	Wet	Incomplete	Ex-captive	S	F	0.367904
5	Medium	Wet	Incomplete	Ex-captive	S	F	0.30012
5	Medium	Wet	Incomplete	Ex-captive	S	F	0.505304
5	Medium	Wet	Incomplete	Ex-captive	S	F	0.615728
5	Medium	Wet	Incomplete	Ex-captive	A	F	0.408273
5	Medium	Wet	Incomplete	Ex-captive	A	F	0.619672
5	Medium	Wet	Incomplete	Ex-captive	A	F	0.411884
5	Medium	Wet	Incomplete	Ex-captive	A	F	0.70538
5	Medium	Wet	Incomplete	Ex-captive	A	F	0.52308
5	Medium	Wet	Incomplete	Ex-captive	A	F	0.371582
5	Medium	Wet	Incomplete	Ex-captive	A	F	0.387104
5	Medium	Wet	Incomplete	Ex-captive	A	F	0.662321
5	Medium	Wet	Incomplete	Ex-captive	A	F	0.424611
5	Medium	Wet	Incomplete	Ex-captive	A	F	0.705202
5	Medium	Wet	Incomplete	Wild	J	F	0.51054
5	Medium	Wet	Incomplete	Wild	J	F	0.471981
5	Medium	Wet	Incomplete	Ex-captive	S	M	0.3969
5	Medium	Wet	Incomplete	Ex-captive	S	M	0.478762
5	Medium	Wet	Incomplete	Ex-captive	S	M	0.3486
5	Medium	Wet	Incomplete	Ex-captive	A	M	0.848161
5	Medium	Wet	Incomplete	Ex-captive	A	M	0.577101
5	Medium	Wet	Incomplete	Ex-captive	A	M	0.505978
5	Medium	Wet	Incomplete	Ex-captive	A	M	0.536749
5	Medium	Wet	Incomplete	Ex-captive	A	M	0.475301
5	Medium	Wet	Incomplete	Ex-captive	A	M	0.535293
5	Medium	Wet	Incomplete	Ex-captive	A	M	0.704856
5	Medium	Wet	Incomplete	Ex-captive	A	M	0.435579
5	Medium	Wet	Incomplete	Ex-captive	A	M	0.756583
5	Medium	Wet	Incomplete	Ex-captive	A	M	0.546805
5	Medium	Wet	Incomplete	Ex-captive	J	M	0.467588
5	Medium	Wet	Incomplete	Ex-captive	J	M	0.37842
5	Medium	Wet	Incomplete	Ex-captive	J	M	0.28227
5	Medium	Wet	Incomplete	Ex-captive	J	M	0.27885
5	Medium	Wet	Incomplete	Ex-captive	J	M	0.281892
5	Medium	Wet	Incomplete	Ex-captive	J	M	0.264278
6	Small	Dry	Incomplete	Wild	A	F	0.45
6	Small	Dry	Incomplete	Wild	A	F	0.205193
6	Small	Dry	Incomplete	Wild	A	F	0.637918
6	Small	Dry	Incomplete	Wild	A	F	0.1194
6	Small	Dry	Incomplete	Wild	A	F	0.693077
6	Small	Dry	Incomplete	Wild	S	M	0.2457
6	Small	Dry	Incomplete	Wild	S	M	0.280331
6	Small	Dry	Incomplete	Wild	S	M	0.166067
6	Small	Dry	Incomplete	Wild	S	M	0.240819
6	Small	Dry	Incomplete	Wild	S	M	0.54431
6	Small	Dry	Incomplete	Wild	S	M	0.266171
6	Small	Dry	Incomplete	Wild	S	M	0.338137
6	Small	Dry	Incomplete	Wild	S	M	0.411664
6	Small	Dry	Incomplete	Wild	S	M	0.3426
6	Small	Dry	Incomplete	Wild	S	M	0.25506
6	Small	Dry	Incomplete	Wild	A	M	0.410019
6	Small	Dry	Incomplete	Ex-captive	A	M	0.26203
6	Small	Dry	Incomplete	Ex-captive	A	M	0.445618
6	Small	Dry	Incomplete	Wild	A	M	0.413163
6	Small	Dry	Incomplete	Wild	A	M	0.472722
6	Small	Dry	Incomplete	Wild	A	M	0.327724
6	Small	Dry	Incomplete	Wild	A	M	0.421725
6	Small	Wet	Incomplete	Wild	S	F	0.569833
6	Small	Wet	Incomplete	Wild	S	F	0.412888
6	Small	Wet	Incomplete	Wild	S	F	0.103202
6	Small	Wet	Incomplete	Wild	S	F	0.197168
6	Small	Wet	Incomplete	Wild	S	F	0.21806
6	Small	Wet	Incomplete	Wild	A	F	0.376951
6	Small	Wet	Incomplete	Wild	A	F	0.281291
6	Small	Wet	Incomplete	Wild	A	F	0.379962
6	Small	Wet	Incomplete	Wild	A	F	0.29677
6	Small	Wet	Incomplete	Wild	J	F	0.5604
6	Small	Wet	Incomplete	Wild	J	F	0.612524
6	Small	Wet	Incomplete	Wild	J	F	0.594012
6	Small	Wet	Incomplete	Wild	S	M	0.234231
6	Small	Wet	Incomplete	Wild	S	M	0.207243
6	Small	Wet	Incomplete	Wild	S	M	0.180973
6	Small	Wet	Incomplete	Wild	S	M	0.335315
6	Small	Wet	Incomplete	Wild	A	M	0.318283
6	Small	Wet	Incomplete	Wild	A	M	0.494942
6	Small	Wet	Incomplete	Wild	A	M	0.216077
6	Small	Wet	Incomplete	Wild	A	M	0.608631
6	Small	Wet	Incomplete	Wild	A	M	0.390587
6	Small	Wet	Incomplete	Ex-captive	A	M	0.176529
6	Small	Wet	Incomplete	Wild	A	M	0.15086
6	Small	Wet	Incomplete	Wild	A	M	0.571588
6	Small	Wet	Incomplete	Wild	J	M	0.77166
7	Small	Dry	Incomplete	Wild	S	F	0.40512
7	Small	Dry	Incomplete	Wild	S	F	0.322265
7	Small	Dry	Incomplete	Wild	A	F	0.367883
7	Small	Dry	Incomplete	Wild	A	F	0.390387
7	Small	Dry	Incomplete	Wild	A	F	0.486826
7	Small	Dry	Incomplete	Wild	A	F	0.26958
7	Small	Dry	Incomplete	Wild	A	F	0.310856
7	Small	Dry	Incomplete	Wild	A	F	0.388912
7	Small	Dry	Incomplete	Wild	A	F	0.582381
7	Small	Dry	Incomplete	Wild	A	F	0.68452
7	Small	Dry	Incomplete	Wild	A	F	0.483798
7	Small	Dry	Incomplete	Wild	A	F	0.360998
7	Small	Dry	Incomplete	Wild	A	F	0.298364
7	Small	Dry	Incomplete	Wild	A	F	0.60666
7	Small	Dry	Incomplete	Wild	A	F	0.409713
7	Small	Dry	Incomplete	Wild	S	M	0.327382
7	Small	Dry	Incomplete	Wild	A	M	0.140112
7	Small	Dry	Incomplete	Wild	A	M	0.135709
7	Small	Dry	Incomplete	Wild	A	M	0.450451
7	Small	Dry	Incomplete	Wild	A	M	0.295862
7	Small	Dry	Incomplete	Wild	A	M	0.251742
7	Small	Dry	Incomplete	Wild	A	M	0.482682
7	Small	Dry	Incomplete	Wild	A	M	0.642941
7	Small	Dry	Incomplete	Wild	A	M	0.540286
7	Small	Dry	Incomplete	Wild	A	M	0.355943
7	Small	Dry	Incomplete	Wild	J	M	0.249164
7	Small	Dry	Incomplete	Wild	J	M	0.223247
7	Small	Dry	Incomplete	Wild	J	M	0.278509
7	Small	Dry	Incomplete	Wild	J	M	0.259788
7	Small	Dry	Incomplete	Wild	J	M	0.339818
7	Small	Dry	Incomplete	Wild	J	M	0.33534
7	Small	Dry	Incomplete	Wild	J	M	0.456238
7	Small	Dry	Incomplete	Wild	J	M	0.421886
7	Small	Wet	Incomplete	Wild	A	F	0.370517
7	Small	Wet	Incomplete	Wild	A	F	0.249404
7	Small	Wet	Incomplete	Wild	A	F	0.181255
7	Small	Wet	Incomplete	Wild	A	F	0.138655
7	Small	Wet	Incomplete	Wild	A	F	0.110891
7	Small	Wet	Incomplete	Wild	A	F	0.167073
7	Small	Wet	Incomplete	Wild	A	F	0.266945
7	Small	Wet	Incomplete	Wild	A	F	0.058511
7	Small	Wet	Incomplete	Wild	S	M	0.13269
7	Small	Wet	Incomplete	Wild	A	M	0.21
7	Small	Wet	Incomplete	Wild	A	M	0.162273
7	Small	Wet	Incomplete	Wild	A	M	0.432979
7	Small	Wet	Incomplete	Wild	A	M	0.1086
7	Small	Wet	Incomplete	Wild	A	M	0.0928705
7	Small	Wet	Incomplete	Wild	A	M	0.151463
7	Small	Wet	Incomplete	Wild	A	M	0.0739695
7	Small	Wet	Incomplete	Wild	J	M	0.314162
7	Small	Wet	Incomplete	Wild	J	M	0.249627
7	Small	Wet	Incomplete	Wild	J	M	0.276509
7	Small	Wet	Incomplete	Wild	J	M	0.254796
7	Small	Wet	Incomplete	Wild	J	M	0.099462
7	Small	Wet	Incomplete	Wild	J	M	0.0333124
8	Large	Dry	Incomplete	Ex-captive	S	F	0.377454
8	Large	Dry	Incomplete	Ex-captive	S	F	0.276982
8	Large	Dry	Incomplete	Ex-captive	S	F	0.402346
8	Large	Dry	Incomplete	Ex-captive	S	F	0.372224
8	Large	Dry	Incomplete	Ex-captive	S	F	0.259629
8	Large	Dry	Incomplete	Ex-captive	S	F	0.323584
8	Large	Dry	Incomplete	Ex-captive	S	F	0.207709
8	Large	Dry	Incomplete	Ex-captive	S	F	0.179212
8	Large	Dry	Incomplete	Ex-captive	S	F	0.388091
8	Large	Dry	Incomplete	Ex-captive	A	F	0.261
8	Large	Dry	Incomplete	Ex-captive	A	F	0.481234
8	Large	Dry	Incomplete	Ex-captive	A	F	0.4908
8	Large	Dry	Incomplete	Ex-captive	A	F	0.447692
8	Large	Dry	Incomplete	Ex-captive	S	M	0.257271
8	Large	Dry	Incomplete	Ex-captive	A	M	0.512966
8	Large	Dry	Incomplete	Ex-captive	A	M	0.0521455
8	Large	Dry	Incomplete	Ex-captive	A	M	0.416067
8	Large	Dry	Incomplete	Ex-captive	A	M	0.387012
8	Large	Dry	Incomplete	Ex-captive	A	M	0.0888068
8	Large	Dry	Incomplete	Ex-captive	A	M	0.483436
8	Large	Dry	Incomplete	Ex-captive	A	M	0.500782
8	Large	Dry	Incomplete	Ex-captive	A	M	0.399491
8	Large	Dry	Incomplete	Ex-captive	A	M	0.315112
8	Large	Dry	Incomplete	Ex-captive	A	M	0.632122
8	Large	Dry	Incomplete	Ex-captive	A	M	0.330788
8	Large	Dry	Incomplete	Ex-captive	A	M	0.0654971
8	Large	Dry	Incomplete	Ex-captive	A	M	0.465927
8	Large	Dry	Incomplete	Ex-captive	A	M	0.0824444
8	Large	Dry	Incomplete	Ex-captive	A	M	0.0823889
8	Large	Dry	Incomplete	Ex-captive	A	M	0.42142
8	Large	Dry	Incomplete	Wild	J	M	0.379162
8	Large	Dry	Incomplete	Wild	J	M	0.333123
8	Large	Dry	Incomplete	Wild	J	M	0.458972
8	Large	Wet	Incomplete	Ex-captive	S	F	0.340359
8	Large	Wet	Incomplete	Ex-captive	S	F	0.219491
8	Large	Wet	Incomplete	Ex-captive	S	F	0.315383
8	Large	Wet	Incomplete	Ex-captive	S	F	0.252346
8	Large	Wet	Incomplete	Ex-captive	S	F	0.234434
8	Large	Wet	Incomplete	Ex-captive	S	F	0.247667
8	Large	Wet	Incomplete	Ex-captive	S	F	0.256784
8	Large	Wet	Incomplete	Ex-captive	S	F	0.348606
8	Large	Wet	Incomplete	Ex-captive	S	F	0.378598
8	Large	Wet	Incomplete	Ex-captive	S	F	0.364086
8	Large	Wet	Incomplete	Ex-captive	A	F	0.619855
8	Large	Wet	Incomplete	Ex-captive	A	F	0.628427
8	Large	Wet	Incomplete	Ex-captive	A	F	0.300288
8	Large	Wet	Incomplete	Ex-captive	A	F	0.339841
8	Large	Wet	Incomplete	Ex-captive	A	F	0.301132
8	Large	Wet	Incomplete	Ex-captive	A	F	0.41686
8	Large	Wet	Incomplete	Ex-captive	A	M	0.122229
8	Large	Wet	Incomplete	Ex-captive	A	M	0.29645
8	Large	Wet	Incomplete	Ex-captive	A	M	0.258793
8	Large	Wet	Incomplete	Ex-captive	A	M	0.188152
8	Large	Wet	Incomplete	Ex-captive	A	M	0.45504
8	Large	Wet	Incomplete	Ex-captive	A	M	0.510895
8	Large	Wet	Incomplete	Ex-captive	A	M	0.247091
8	Large	Wet	Incomplete	Ex-captive	A	M	0.0932246
8	Large	Wet	Incomplete	Ex-captive	A	M	0.158619
8	Large	Wet	Incomplete	Ex-captive	A	M	0.47076
8	Large	Wet	Incomplete	Ex-captive	A	M	0.812029
8	Large	Wet	Incomplete	Ex-captive	A	M	0.177743
8	Large	Wet	Incomplete	Ex-captive	A	M	0.337085
8	Large	Wet	Incomplete	Ex-captive	A	M	0.403172
8	Large	Wet	Incomplete	Ex-captive	A	M	0.666342
8	Large	Wet	Incomplete	Ex-captive	A	M	0.454915
8	Large	Wet	Incomplete	Wild	J	M	0.389019
8	Large	Wet	Incomplete	Wild	J	M	0.208096
8	Large	Wet	Incomplete	Wild	J	M	0.460809

## Sheet: XLSTAT_20210412_104700_1_HID1
1	0.0472067	2.04444	0.189299	3	0.0333124
0.933333	0.0521455	1.95556	0.202528	3.08	0.0635622
1.06667	0.0654971	2	0.220636	2.92	0.0739695
1.17778	0.0823889	2	0.246163	3.048	0.0783815
0.822222	0.0824444	1.93333	0.264278	2.952	0.0811067
1.12698	0.0888068	2.06667	0.266616	3.016	0.08382
0.873016	0.0903818	2	0.2685	2.984	0.0908856
1.07619	0.0932246	1.8	0.276076	3.10667	0.0928705
0.92381	0.0945818	2.2	0.278563	2.89333	0.092988
1.0254	0.102275	1.85	0.27885	3.07619	0.0967347
0.974603	0.104782	2.15	0.281892	2.92381	0.0992439
1.08889	0.118464	1.9	0.28227	3.04571	0.099462
0.911111	0.11971	2.1	0.284564	2.95429	0.101945
1.02963	0.122229	1.95	0.287919	3.01524	0.106959
0.97037	0.133506	2.05	0.292319	2.98476	0.1086
1	0.154833	2	0.310091	3	0.125745
0.888889	0.158619	1.93333	0.3129	2.90667	0.130883
1.11111	0.159432	2.06667	0.315174	3.09333	0.13269
0.944444	0.164076	2.08889	0.32238	2.93778	0.135709
1.05556	0.166485	1.91111	0.323079	3.06222	0.140112
1.13333	0.172944	2.02963	0.338837	2.96889	0.146474
0.866667	0.177	1.97037	0.341381	3.03111	0.15086
1.08	0.177743	2.13333	0.3486	3	0.151463
0.92	0.188152	1.86667	0.35425	2.90667	0.156286
1.02667	0.188317	2.08	0.361654	3.09333	0.162273
0.973333	0.19015	1.92	0.363483	2.93778	0.166067
1	0.208096	2.02667	0.3654	3.06222	0.176529
1	0.24156	1.97333	0.371387	2.96889	0.179564
0.8	0.243988	2	0.37842	3.03111	0.180973
1.2	0.247091	1.93333	0.395782	3.13333	0.181582
0.85	0.249524	2.06667	0.3969	2.86667	0.189382
1.15	0.250294	2	0.41428	3.1037	0.191722
0.9	0.2538	2.08889	0.435579	2.8963	0.192873
1.1	0.256909	1.91111	0.4362	3.07407	0.194794
0.95	0.257271	2.02963	0.437898	2.92593	0.1968
1.05	0.258793	1.97037	0.438227	3.04444	0.197135
1.08889	0.266355	2	0.46608	2.95556	0.207243
0.911111	0.267367	1.88889	0.467094	3.01481	0.208738
1.02963	0.275843	2.11111	0.467588	2.98519	0.21
0.97037	0.287351	1.94444	0.475301	3.16	0.213294
1	0.29645	2.05556	0.478762	2.84	0.21396
0.933333	0.31142	2	0.496558	3.13091	0.216077
1.06667	0.315112	2	0.505978	2.86909	0.217036
1.08889	0.3267	2	0.535293	3.10182	0.218291
0.911111	0.330788	1.84444	0.536438	2.89818	0.219033
1.02963	0.333123	2.15556	0.536749	3.07273	0.22018
0.97037	0.337085	1.8963	0.543723	2.92727	0.223247
1.08889	0.360227	2.1037	0.546805	3.04364	0.229981
0.911111	0.361154	1.94815	0.552398	2.95636	0.234231
1.02963	0.379162	2.05185	0.554808	3.01455	0.235808
0.97037	0.379235	2	0.577101	2.98545	0.238532
1	0.387012	2	0.588012	3	0.240819
0.888889	0.389019	2	0.640065	2.8	0.2457
1.11111	0.399491	2	0.682745	3.2	0.249164
0.944444	0.403172	2	0.693012	2.82857	0.249627
1.05556	0.41271	1.93333	0.699744	3.17143	0.251742
1.08889	0.416067	2.06667	0.704856	2.85714	0.253598
0.911111	0.42142	2	0.719774	3.14286	0.254796
1.02963	0.425657	2	0.756583	2.88571	0.25506
0.97037	0.43817	2	0.848161	3.11429	0.25691
1.13333	0.454915			2.91429	0.259788
0.866667	0.45504			3.08571	0.26203
1.08	0.458972			2.94286	0.266079
0.92	0.460809			3.05714	0.266171
1.02667	0.465927			2.97143	0.266699
0.973333	0.47076			3.02857	0.267771
1	0.483436			3.16	0.2697
0.933333	0.49416			2.84	0.274859
1.06667	0.500782			3.13091	0.276071
1.04444	0.510895			2.86909	0.276509
0.955556	0.512966			3.10182	0.278509
1	0.625659			2.89818	0.280331
1	0.632122			3.07273	0.281607
1.04444	0.666342			2.92727	0.28433
0.955556	0.688982			3.04364	0.284727
1	0.812029			2.95636	0.292847
				3.01455	0.295531
				2.98545	0.295862
				3.08	0.314162
				2.92	0.318283
				3.048	0.318448
				2.952	0.322627
				3.016	0.327382
				2.984	0.327724
				3	0.335156
				2.88	0.335315
				3.12	0.33534
				2.91	0.338137
				3.09	0.33876
				2.94	0.339818
				3.06	0.3426
				2.97	0.345744
				3.03	0.355943
				3	0.371414
				3.05333	0.390587
				2.94667	0.410019
				3.01778	0.411664
				2.98222	0.413163
				3.08	0.421725
				2.92	0.421886
				3.048	0.432979
				2.952	0.435704
				3.016	0.445618
				2.984	0.4464
				3	0.450451
				2.93333	0.454154
				3.06667	0.456238
				2.96667	0.464722
				3.03333	0.472722
				3.05333	0.478971
				2.94667	0.482682
				3.01778	0.485039
				2.98222	0.494942
				3	0.540286
				2.96	0.54431
				3.04	0.550147
				3.02667	0.571588
				2.97333	0.592909
				3	0.608631
				3.02667	0.629719
				2.97333	0.642941
				3	0.77166

## Sheet: XLSTAT_20210412_104700_1_HID
1	5.99146	5.99146	#NAME?	1		0	#NAME?
2	139	5.99146	#NAME?	2		0.0276864	#NAME?
3	139	6.02276	#NAME?	3		0.0553728	#NAME?
4	6.02276	6.02276	#NAME?	4		0.0830592	#NAME?
5	6.05406	6.05406	#NAME?	5		0.110746	#NAME?
6	139	6.05406	#NAME?	6		0.138432	#NAME?
7	139	6.08535	#NAME?	7		0.166118	#NAME?
8	6.08535	6.08535	#NAME?	8		0.193805	#NAME?
9	6.11665	6.11665	#NAME?	9		0.221491	#NAME?
10	139	6.11665	#NAME?	10		0.249178	#NAME?
11	139	6.14795	#NAME?	11		0.276864	#NAME?
12	6.14795	6.14795	#NAME?	12		0.30455	#NAME?
13	6.17924	6.17924	#NAME?	13		0.332237	#NAME?
14	139	6.17924	#NAME?	14		0.359923	#NAME?
15	139	6.21054	#NAME?	15		0.38761	#NAME?
16	6.21054	6.21054	#NAME?	16		0.415296	#NAME?
17	6.24183	6.24183	#NAME?	17		0.442982	#NAME?
18	139	6.24183	#NAME?	18		0.470669	#NAME?
19	139	6.27313	#NAME?	19		0.498355	#NAME?
20	6.27313	6.27313	#NAME?	20		0.526041	#NAME?
21	6.30443	6.30443	#NAME?	21		0.553728	#NAME?
22	139	6.30443	#NAME?	22		0.581414	#NAME?
23	139	6.33572	#NAME?	23		0.609101	#NAME?
24	6.33572	6.33572	#NAME?	24		0.636787	#NAME?
25	6.36702	6.36702	#NAME?	25		0.664473	#NAME?
26	139	6.36702	#NAME?	26		0.69216	#NAME?
27	139	6.39831	#NAME?	27		0.719846	#NAME?
28	6.39831	6.39831	#NAME?	28		0.747533	#NAME?
29	6.42961	6.42961	#NAME?	29		0.775219	#NAME?
30	139	6.42961	#NAME?	30		0.802905	#NAME?
31	139	6.46091	#NAME?	31		0.830592	#NAME?
32	6.46091	6.46091	#NAME?	32		0.858278	#NAME?
33	6.4922	6.4922	#NAME?	33		0.885965	#NAME?
34	139	6.4922	#NAME?	34		0.913651	#NAME?
35	139	6.5235	#NAME?	35		0.941337	#NAME?
36	6.5235	6.5235	#NAME?	36		0.969024	#NAME?
37	6.5548	6.5548	#NAME?	37		0.99671	#NAME?
38	139	6.5548	#NAME?	38		1.0244	#NAME?
39	139	6.58609	#NAME?	39		1.05208	#NAME?
40	6.58609	6.58609	#NAME?	40		1.07977	#NAME?
41	6.61739	6.61739	#NAME?	41		1.10746	#NAME?
42	139	6.61739	#NAME?	42		1.13514	#NAME?
43	139	6.64868	#NAME?	43		1.16283	#NAME?
44	6.64868	6.64868	#NAME?	44		1.19051	#NAME?
45	6.67998	6.67998	#NAME?	45		1.2182	#NAME?
46	139	6.67998	#NAME?	46		1.24589	#NAME?
47	139	6.71128	#NAME?	47		1.27357	#NAME?
48	6.71128	6.71128	#NAME?	48		1.30126	#NAME?
49	6.74257	6.74257	#NAME?	49		1.32895	#NAME?
50	139	6.74257	#NAME?	50		1.35663	#NAME?
51	139	6.77387	#NAME?	51		1.38432	#NAME?
52	6.77387	6.77387	#NAME?	52		1.41201	#NAME?
53	6.80517	6.80517	#NAME?	53		1.43969	#NAME?
54	139	6.80517	#NAME?	54		1.46738	#NAME?
55	139	6.83646	#NAME?	55		1.49507	#NAME?
56	6.83646	6.83646	#NAME?	56		1.52275	#NAME?
57	6.86776	6.86776	#NAME?	57		1.55044	#NAME?
58	139	6.86776	#NAME?	58		1.57812	#NAME?
59	139	6.89905	#NAME?	59		1.60581	#NAME?
60	6.89905	6.89905	#NAME?	60		1.6335	#NAME?
61	6.93035	6.93035	#NAME?	61		1.66118	#NAME?
62	139	6.93035	#NAME?	62		1.68887	#NAME?
63	139	6.96165	#NAME?	63		1.71656	#NAME?
64	6.96165	6.96165	#NAME?	64		1.74424	#NAME?
65	6.99294	6.99294	#NAME?	65		1.77193	#NAME?
66	139	6.99294	#NAME?	66		1.79962	#NAME?
67	139	7.02424	#NAME?	67		1.8273	#NAME?
68	7.02424	7.02424	#NAME?	68		1.85499	#NAME?
69	7.05553	7.05553	#NAME?	69		1.88267	#NAME?
70	139	7.05553	#NAME?	70		1.91036	#NAME?
71	139	7.08683	#NAME?	71		1.93805	#NAME?
72	7.08683	7.08683	#NAME?	72		1.96573	#NAME?
73	7.11813	7.11813	#NAME?	73		1.99342	#NAME?
74	139	7.11813	#NAME?	74		2.02111	#NAME?
75	139	7.14942	#NAME?	75		2.04879	#NAME?
76	7.14942	7.14942	#NAME?	76		2.07648	#NAME?
77	7.18072	7.18072	#NAME?	77		2.10417	#NAME?
78	139	7.18072	#NAME?	78		2.13185	#NAME?
79	139	7.21202	#NAME?	79		2.15954	#NAME?
80	7.21202	7.21202	#NAME?	80		2.18723	#NAME?
81	7.24331	7.24331	#NAME?	81		2.21491	#NAME?
82	139	7.24331	#NAME?	82		2.2426	#NAME?
83	139	7.27461	#NAME?	83		2.27028	#NAME?
84	7.27461	7.27461	#NAME?	84		2.29797	#NAME?
85	7.3059	7.3059	#NAME?	85		2.32566	#NAME?
86	139	7.3059	#NAME?	86		2.35334	#NAME?
87	139	7.3372	#NAME?	87		2.38103	#NAME?
88	7.3372	7.3372	#NAME?	88		2.40872	#NAME?
89	7.3685	7.3685	#NAME?	89		2.4364	#NAME?
90	139	7.3685	#NAME?	90		2.46409	#NAME?
91	139	7.39979	#NAME?	91		2.49178	#NAME?
92	7.39979	7.39979	#NAME?	92		2.51946	#NAME?
93	7.43109	7.43109	#NAME?	93		2.54715	#NAME?
94	139	7.43109	#NAME?	94		2.57483	#NAME?
95	139	7.46239	#NAME?	95		2.60252	#NAME?
96	7.46239	7.46239	#NAME?	96		2.63021	#NAME?
97	7.49368	7.49368	#NAME?	97		2.65789	#NAME?
98	139	7.49368	#NAME?	98		2.68558	#NAME?
99	139	7.52498	#NAME?	99		2.71327	#NAME?
100	7.52498	7.52498	#NAME?	100		2.74095	#NAME?
101	7.55627	7.55627	#NAME?	101		2.76864	#NAME?
102	139	7.55627	#NAME?	102		2.79633	#NAME?
103	139	7.58757	#NAME?	103		2.82401	#NAME?
104	7.58757	7.58757	#NAME?	104		2.8517	#NAME?
105	7.61887	7.61887	#NAME?	105		2.87938	#NAME?
106	139	7.61887	#NAME?	106		2.90707	#NAME?
107	139	7.65016	#NAME?	107		2.93476	#NAME?
108	7.65016	7.65016	#NAME?	108		2.96244	#NAME?
109	7.68146	7.68146	#NAME?	109		2.99013	#NAME?
110	139	7.68146	#NAME?	110		3.01782	#NAME?
111	139	7.71275	#NAME?	111		3.0455	#NAME?
112	7.71275	7.71275	#NAME?	112		3.07319	#NAME?
113	7.74405	7.74405	#NAME?	113		3.10088	#NAME?
114	139	7.74405	#NAME?	114		3.12856	#NAME?
115	139	7.77535	#NAME?	115		3.15625	#NAME?
116	7.77535	7.77535	#NAME?	116		3.18394	#NAME?
117	7.80664	7.80664	#NAME?	117		3.21162	#NAME?
118	139	7.80664	#NAME?	118		3.23931	#NAME?
119	139	7.83794	#NAME?	119		3.26699	#NAME?
120	7.83794	7.83794	#NAME?	120		3.29468	#NAME?
121	7.86924	7.86924	#NAME?	121		3.32237	#NAME?
122	139	7.86924	#NAME?	122		3.35005	#NAME?
123	139	7.90053	#NAME?	123		3.37774	#NAME?
124	7.90053	7.90053	#NAME?	124		3.40543	#NAME?
125	7.93183	7.93183	#NAME?	125		3.43311	#NAME?
126	139	7.93183	#NAME?	126		3.4608	#NAME?
127	139	7.96312	#NAME?	127		3.48849	#NAME?
128	7.96312	7.96312	#NAME?	128		3.51617	#NAME?
129	7.99442	7.99442	#NAME?	129		3.54386	#NAME?
130	139	7.99442	#NAME?	130		3.57154	#NAME?
131	139	8.02572	#NAME?	131		3.59923	#NAME?
132	8.02572	8.02572	#NAME?	132		3.62692	#NAME?
133	8.05701	8.05701	#NAME?	133		3.6546	#NAME?
134	139	8.05701	#NAME?	134		3.68229	#NAME?
135	139	8.08831	#NAME?	135		3.70998	#NAME?
136	8.08831	8.08831	#NAME?	136		3.73766	#NAME?
137	8.11961	8.11961	#NAME?	137		3.76535	#NAME?
138	139	8.11961	#NAME?	138		3.79304	#NAME?
139	139	8.1509	#NAME?	139		3.82072	#NAME?
140	8.1509	8.1509	#NAME?	140		3.84841	#NAME?
141	8.1822	8.1822	#NAME?	141		3.8761	#NAME?
142	139	8.1822	#NAME?	142		3.90378	#NAME?
143	139	8.21349	#NAME?	143		3.93147	#NAME?
144	8.21349	8.21349	#NAME?	144		3.95915	#NAME?
145	8.24479	8.24479	#NAME?	145		3.98684	#NAME?
146	139	8.24479	#NAME?	146		4.01453	#NAME?
147	139	8.27609	#NAME?	147		4.04221	#NAME?
148	8.27609	8.27609	#NAME?	148		4.0699	#NAME?
149	8.30738	8.30738	#NAME?	149		4.09759	#NAME?
150	139	8.30738	#NAME?	150		4.12527	#NAME?
151	139	8.33868	#NAME?	151		4.15296	#NAME?
152	8.33868	8.33868	#NAME?	152		4.18065	#NAME?
153	8.36997	8.36997	#NAME?	153		4.20833	#NAME?
154	139	8.36997	#NAME?	154		4.23602	#NAME?
155	139	8.40127	#NAME?	155		4.2637	#NAME?
156	8.40127	8.40127	#NAME?	156		4.29139	#NAME?
157	8.43257	8.43257	#NAME?	157		4.31908	#NAME?
158	139	8.43257	#NAME?	158		4.34676	#NAME?
159	139	8.46386	#NAME?	159		4.37445	#NAME?
160	8.46386	8.46386	#NAME?	160		4.40214	#NAME?
161	8.49516	8.49516	#NAME?	161		4.42982	#NAME?
162	139	8.49516	#NAME?	162		4.45751	#NAME?
163	139	8.52646	#NAME?	163		4.4852	#NAME?
164	8.52646	8.52646	#NAME?	164		4.51288	#NAME?
165	8.55775	8.55775	#NAME?	165		4.54057	#NAME?
166	139	8.55775	#NAME?	166		4.56825	#NAME?
167	139	8.58905	#NAME?	167		4.59594	#NAME?
168	8.58905	8.58905	#NAME?	168		4.62363	#NAME?
169	8.62034	8.62034	#NAME?	169		4.65131	#NAME?
170	139	8.62034	#NAME?	170		4.679	#NAME?
171	139	8.65164	#NAME?	171		4.70669	#NAME?
172	8.65164	8.65164	#NAME?	172		4.73437	#NAME?
173	8.68294	8.68294	#NAME?	173		4.76206	#NAME?
174	139	8.68294	#NAME?	174		4.78975	#NAME?
175	139	8.71423	#NAME?	175		4.81743	#NAME?
176	8.71423	8.71423	#NAME?	176		4.84512	#NAME?
177	8.74553	8.74553	#NAME?	177		4.87281	#NAME?
178	139	8.74553	#NAME?	178		4.90049	#NAME?
179	139	8.77682	#NAME?	179		4.92818	#NAME?
180	8.77682	8.77682	#NAME?	180		4.95586	#NAME?
181	8.80812	8.80812	#NAME?	181		4.98355	#NAME?
182	139	8.80812	#NAME?	182		5.01124	#NAME?
183	139	8.83942	#NAME?	183		5.03892	#NAME?
184	8.83942	8.83942	#NAME?	184		5.06661	#NAME?
185	8.87071	8.87071	#NAME?	185		5.0943	#NAME?
186	139	8.87071	#NAME?	186		5.12198	#NAME?
187	139	8.90201	#NAME?	187		5.14967	#NAME?
188	8.90201	8.90201	#NAME?	188		5.17736	#NAME?
189	8.93331	8.93331	#NAME?	189		5.20504	#NAME?
190	139	8.93331	#NAME?	190		5.23273	#NAME?
191	139	8.9646	#NAME?	191		5.26041	#NAME?
192	8.9646	8.9646	#NAME?	192		5.2881	#NAME?
193	8.9959	8.9959	#NAME?	193		5.31579	#NAME?
194	139	8.9959	#NAME?	194		5.34347	#NAME?
195	139	9.02719	#NAME?	195		5.37116	#NAME?
196	9.02719	9.02719	#NAME?	196		5.39885	#NAME?
197	9.05849	9.05849	#NAME?	197		5.42653	#NAME?
198	139	9.05849	#NAME?	198		5.45422	#NAME?
199	139	9.08979	#NAME?	199		5.48191	#NAME?
200	9.08979	9.08979	#NAME?	200		5.50959	#NAME?
201	9.12108	9.12108	#NAME?	201		5.53728	#NAME?
202	139	9.12108	#NAME?	202		5.56497	#NAME?
203	139	9.15238	#NAME?	203		5.59265	#NAME?
204	9.15238	9.15238	#NAME?	204		5.62034	#NAME?
205	9.18368	9.18368	#NAME?	205		5.64802	#NAME?
206	139	9.18368	#NAME?	206		5.67571	#NAME?
207	139	9.21497	#NAME?	207		5.7034	#NAME?
208	9.21497	9.21497	#NAME?	208		5.73108	#NAME?
209	9.24627	9.24627	#NAME?	209		5.75877	#NAME?
210	139	9.24627	#NAME?	210		5.78646	#NAME?
211	139	9.27756	#NAME?	211		5.81414	#NAME?
212	9.27756	9.27756	#NAME?	212		5.84183	#NAME?
213	9.30886	9.30886	#NAME?	213		5.86952	#NAME?
214	139	9.30886	#NAME?	214		5.8972	#NAME?
215	139	9.34016	#NAME?	215		5.92489	#NAME?
216	9.34016	9.34016	#NAME?	216		5.95257	#NAME?
217	9.37145	9.37145	#NAME?	217		5.98026	#NAME?
218	139	9.37145	#NAME?	218		6.00795	#NAME?
219	139	9.40275	#NAME?	219		6.03563	#NAME?
220	9.40275	9.40275	#NAME?	220		6.06332	#NAME?
221	9.43404	9.43404	#NAME?	221		6.09101	#NAME?
222	139	9.43404	#NAME?	222		6.11869	#NAME?
223	139	9.46534	#NAME?	223		6.14638	#NAME?
224	9.46534	9.46534	#NAME?	224		6.17407	#NAME?
225	9.49664	9.49664	#NAME?	225		6.20175	#NAME?
226	139	9.49664	#NAME?	226		6.22944	#NAME?
227	139	9.52793	#NAME?	227		6.25713	#NAME?
228	9.52793	9.52793	#NAME?	228		6.28481	#NAME?
229	9.55923	9.55923	#NAME?	229		6.3125	#NAME?
230	139	9.55923	#NAME?	230		6.34018	#NAME?
231	139	9.59053	#NAME?	231		6.36787	#NAME?
232	9.59053	9.59053	#NAME?	232		6.39556	#NAME?
233	9.62182	9.62182	#NAME?	233		6.42324	#NAME?
234	139	9.62182	#NAME?	234		6.45093	#NAME?
235	139	9.65312	#NAME?	235		6.47862	#NAME?
236	9.65312	9.65312	#NAME?	236		6.5063	#NAME?
237	9.68441	9.68441	#NAME?	237		6.53399	#NAME?
238	139	9.68441	#NAME?	238		6.56168	#NAME?
239	139	9.71571	#NAME?	239		6.58936	#NAME?
240	9.71571	9.71571	#NAME?	240		6.61705	#NAME?
241	9.74701	9.74701	#NAME?	241		6.64473	#NAME?
242	139	9.74701	#NAME?	242		6.67242	#NAME?
243	139	9.7783	#NAME?	243		6.70011	#NAME?
244	9.7783	9.7783	#NAME?	244		6.72779	#NAME?
245	9.8096	9.8096	#NAME?	245		6.75548	#NAME?
246	139	9.8096	#NAME?	246		6.78317	#NAME?
247	139	9.8409	#NAME?	247		6.81085	#NAME?
248	9.8409	9.8409	#NAME?	248		6.83854	#NAME?
249	9.87219	9.87219	#NAME?	249		6.86623	#NAME?
250	139	9.87219	#NAME?	250		6.89391	#NAME?
251	139	9.90349	#NAME?	251		6.9216	#NAME?
252	9.90349	9.90349	#NAME?	252		6.94928	#NAME?
253	9.93478	9.93478	#NAME?	253		6.97697	#NAME?
254	139	9.93478	#NAME?	254		7.00466	#NAME?
255	139	9.96608	#NAME?	255		7.03234	#NAME?
256	9.96608	9.96608	#NAME?	256		7.06003	#NAME?
257	9.99738	9.99738	#NAME?	257		7.08772	#NAME?
258	139	9.99738	#NAME?	258		7.1154	#NAME?
259	139	10.0287	#NAME?	259		7.14309	#NAME?
260	10.0287	10.0287	#NAME?	260		7.17078	#NAME?
261	10.06	10.06	#NAME?	261		7.19846	#NAME?
262	139	10.06	#NAME?	262		7.22615	#NAME?
263	139	10.0913	#NAME?	263		7.25384	#NAME?
264	10.0913	10.0913	#NAME?	264		7.28152	#NAME?
265	10.1226	10.1226	#NAME?	265		7.30921	#NAME?
266	139	10.1226	#NAME?	266		7.33689	#NAME?
267	139	10.1539	#NAME?	267		7.36458	#NAME?
268	10.1539	10.1539	#NAME?	268		7.39227	#NAME?
269	10.1852	10.1852	#NAME?	269		7.41995	#NAME?
270	139	10.1852	#NAME?	270		7.44764	#NAME?
271	139	10.2164	#NAME?	271		7.47533	#NAME?
272	10.2164	10.2164	#NAME?	272		7.50301	#NAME?
273	10.2477	10.2477	#NAME?	273		7.5307	#NAME?
274	139	10.2477	#NAME?	274		7.55839	#NAME?
275	139	10.279	#NAME?	275		7.58607	#NAME?
276	10.279	10.279	#NAME?	276		7.61376	#NAME?
277	10.3103	10.3103	#NAME?	277		7.64144	#NAME?
278	139	10.3103	#NAME?	278		7.66913	#NAME?
279	139	10.3416	#NAME?	279		7.69682	#NAME?
280	10.3416	10.3416	#NAME?	280		7.7245	#NAME?
281	10.3729	10.3729	#NAME?	281		7.75219	#NAME?
282	139	10.3729	#NAME?	282		7.77988	#NAME?
283	139	10.4042	#NAME?	283		7.80756	#NAME?
284	10.4042	10.4042	#NAME?	284		7.83525	#NAME?
285	10.4355	10.4355	#NAME?	285		7.86294	#NAME?
286	139	10.4355	#NAME?	286		7.89062	#NAME?
287	139	10.4668	#NAME?	287		7.91831	#NAME?
288	10.4668	10.4668	#NAME?	288		7.946	#NAME?
289	10.4981	10.4981	#NAME?	289		7.97368	#NAME?
290	139	10.4981	#NAME?	290		8.00137	#NAME?
291	139	10.5294	#NAME?	291		8.02905	#NAME?
292	10.5294	10.5294	#NAME?	292		8.05674	#NAME?
293	10.5607	10.5607	#NAME?	293		8.08443	#NAME?
294	139	10.5607	#NAME?	294		8.11211	#NAME?
295	139	10.592	#NAME?	295		8.1398	#NAME?
296	10.592	10.592	#NAME?	296		8.16749	#NAME?
297	10.6233	10.6233	#NAME?	297		8.19517	#NAME?
298	139	10.6233	#NAME?	298		8.22286	#NAME?
299	139	10.6546	#NAME?	299		8.25055	#NAME?
300	10.6546	10.6546	#NAME?	300		8.27823	#NAME?
301	10.6859	10.6859	#NAME?	301		8.30592	#NAME?
302	139	10.6859	#NAME?	302		8.3336	#NAME?
303	139	10.7172	#NAME?	303		8.36129	#NAME?
304	10.7172	10.7172	#NAME?	304		8.38898	#NAME?
305	10.7485	10.7485	#NAME?	305		8.41666	#NAME?
306	139	10.7485	#NAME?	306		8.44435	#NAME?
307	139	10.7798	#NAME?	307		8.47204	#NAME?
308	10.7798	10.7798	#NAME?	308		8.49972	#NAME?
309	10.8111	10.8111	#NAME?	309		8.52741	#NAME?
310	139	10.8111	#NAME?	310		8.5551	#NAME?
311	139	10.8424	#NAME?	311		8.58278	#NAME?
312	10.8424	10.8424	#NAME?	312		8.61047	#NAME?
313	10.8737	10.8737	#NAME?	313		8.63815	#NAME?
314	139	10.8737	#NAME?	314		8.66584	#NAME?
315	139	10.905	#NAME?	315		8.69353	#NAME?
316	10.905	10.905	#NAME?	316		8.72121	#NAME?
317	10.9363	10.9363	#NAME?	317		8.7489	#NAME?
318	139	10.9363	#NAME?	318		8.77659	#NAME?
319	139	10.9676	#NAME?	319		8.80427	#NAME?
320	10.9676	10.9676	#NAME?	320		8.83196	#NAME?
321	10.9989	10.9989	#NAME?	321		8.85965	#NAME?
322	139	10.9989	#NAME?	322		8.88733	#NAME?
323	139	11.0302	#NAME?	323		8.91502	#NAME?
324	11.0302	11.0302	#NAME?	324		8.94271	#NAME?
325	11.0614	11.0614	#NAME?	325		8.97039	#NAME?
326	139	11.0614	#NAME?	326		8.99808	#NAME?
327	139	11.0927	#NAME?	327		9.02576	#NAME?
328	11.0927	11.0927	#NAME?	328		9.05345	#NAME?
329	11.124	11.124	#NAME?	329		9.08114	#NAME?
330	139	11.124	#NAME?	330		9.10882	#NAME?
331	139	11.1553	#NAME?	331		9.13651	#NAME?
332	11.1553	11.1553	#NAME?	332		9.1642	#NAME?
333	11.1866	11.1866	#NAME?	333		9.19188	#NAME?
334	139	11.1866	#NAME?	334		9.21957	#NAME?
335	139	11.2179	#NAME?	335		9.24726	#NAME?
336	11.2179	11.2179	#NAME?	336		9.27494	#NAME?
337	11.2492	11.2492	#NAME?	337		9.30263	#NAME?
338	139	11.2492	#NAME?	338		9.33031	#NAME?
339	139	11.2805	#NAME?	339		9.358	#NAME?
340	11.2805	11.2805	#NAME?	340		9.38569	#NAME?
341	11.3118	11.3118	#NAME?	341		9.41337	#NAME?
342	139	11.3118	#NAME?	342		9.44106	#NAME?
343	139	11.3431	#NAME?	343		9.46875	#NAME?
344	11.3431	11.3431	#NAME?	344		9.49643	#NAME?
345	11.3744	11.3744	#NAME?	345		9.52412	#NAME?
346	139	11.3744	#NAME?	346		9.55181	#NAME?
347	139	11.4057	#NAME?	347		9.57949	#NAME?
348	11.4057	11.4057	#NAME?	348		9.60718	#NAME?
349	11.437	11.437	#NAME?	349		9.63487	#NAME?
350	139	11.437	#NAME?	350		9.66255	#NAME?
351	139	11.4683	#NAME?	351		9.69024	#NAME?
352	11.4683	11.4683	#NAME?	352		9.71792	#NAME?
353	11.4996	11.4996	#NAME?	353		9.74561	#NAME?
354	139	11.4996	#NAME?	354		9.7733	#NAME?
355	139	11.5309	#NAME?	355		9.80098	#NAME?
356	11.5309	11.5309	#NAME?	356		9.82867	#NAME?
357	11.5622	11.5622	#NAME?	357		9.85636	#NAME?
358	139	11.5622	#NAME?	358		9.88404	#NAME?
359	139	11.5935	#NAME?	359		9.91173	#NAME?
360	11.5935	11.5935	#NAME?	360		9.93942	#NAME?
361	11.6248	11.6248	#NAME?	361		9.9671	#NAME?
362	139	11.6248	#NAME?	362		9.99479	#NAME?
363	139	11.6561	#NAME?	363		10.0225	#NAME?
364	11.6561	11.6561	#NAME?	364		10.0502	#NAME?
365	11.6874	11.6874	#NAME?	365		10.0778	#NAME?
366	139	11.6874	#NAME?	366		10.1055	#NAME?
367	139	11.7187	#NAME?	367		10.1332	#NAME?
368	11.7187	11.7187	#NAME?	368		10.1609	#NAME?
369	11.75	11.75	#NAME?	369		10.1886	#NAME?
370	139	11.75	#NAME?	370		10.2163	#NAME?
371	139	11.7813	#NAME?	371		10.244	#NAME?
372	11.7813	11.7813	#NAME?	372		10.2717	#NAME?
373	11.8126	11.8126	#NAME?	373		10.2993	#NAME?
374	139	11.8126	#NAME?	374		10.327	#NAME?
375	139	11.8439	#NAME?	375		10.3547	#NAME?
376	11.8439	11.8439	#NAME?	376		10.3824	#NAME?
377	11.8751	11.8751	#NAME?	377		10.4101	#NAME?
378	139	11.8751	#NAME?	378		10.4378	#NAME?
379	139	11.9064	#NAME?	379		10.4655	#NAME?
380	11.9064	11.9064	#NAME?	380		10.4931	#NAME?
381	11.9377	11.9377	#NAME?	381		10.5208	#NAME?
382	139	11.9377	#NAME?	382		10.5485	#NAME?
383	139	11.969	#NAME?	383		10.5762	#NAME?
384	11.969	11.969	#NAME?	384		10.6039	#NAME?
385	12.0003	12.0003	#NAME?	385		10.6316	#NAME?
386	139	12.0003	#NAME?	386		10.6593	#NAME?
387	139	12.0316	#NAME?	387		10.6869	#NAME?
388	12.0316	12.0316	#NAME?	388		10.7146	#NAME?
389	12.0629	12.0629	#NAME?	389		10.7423	#NAME?
390	139	12.0629	#NAME?	390		10.77	#NAME?
391	139	12.0942	#NAME?	391		10.7977	#NAME?
392	12.0942	12.0942	#NAME?	392		10.8254	#NAME?
393	12.1255	12.1255	#NAME?	393		10.8531	#NAME?
394	139	12.1255	#NAME?	394		10.8808	#NAME?
395	139	12.1568	#NAME?	395		10.9084	#NAME?
396	12.1568	12.1568	#NAME?	396		10.9361	#NAME?
397	12.1881	12.1881	#NAME?	397		10.9638	#NAME?
398	139	12.1881	#NAME?	398		10.9915	#NAME?
399	139	12.2194	#NAME?	399		11.0192	#NAME?
400	12.2194	12.2194	#NAME?	400		11.0469	#NAME?
401	12.2507	12.2507	#NAME?	401		11.0746	#NAME?
402	139	12.2507	#NAME?	402		11.1022	#NAME?
403	139	12.282	#NAME?	403		11.1299	#NAME?
404	12.282	12.282	#NAME?	404		11.1576	#NAME?
405	12.3133	12.3133	#NAME?	405		11.1853	#NAME?
406	139	12.3133	#NAME?	406		11.213	#NAME?
407	139	12.3446	#NAME?	407		11.2407	#NAME?
408	12.3446	12.3446	#NAME?	408		11.2684	#NAME?
409	12.3759	12.3759	#NAME?	409		11.296	#NAME?
410	139	12.3759	#NAME?	410		11.3237	#NAME?
411	139	12.4072	#NAME?	411		11.3514	#NAME?
412	12.4072	12.4072	#NAME?	412		11.3791	#NAME?
413	12.4385	12.4385	#NAME?	413		11.4068	#NAME?
414	139	12.4385	#NAME?	414		11.4345	#NAME?
415	139	12.4698	#NAME?	415		11.4622	#NAME?
416	12.4698	12.4698	#NAME?	416		11.4899	#NAME?
417	12.5011	12.5011	#NAME?	417		11.5175	#NAME?
418	139	12.5011	#NAME?	418		11.5452	#NAME?
419	139	12.5324	#NAME?	419		11.5729	#NAME?
420	12.5324	12.5324	#NAME?	420		11.6006	#NAME?
421	12.5637	12.5637	#NAME?	421		11.6283	#NAME?
422	139	12.5637	#NAME?	422		11.656	#NAME?
423	139	12.595	#NAME?	423		11.6837	#NAME?
424	12.595	12.595	#NAME?	424		11.7113	#NAME?
425	12.6263	12.6263	#NAME?	425		11.739	#NAME?
426	139	12.6263	#NAME?	426		11.7667	#NAME?
427	139	12.6576	#NAME?	427		11.7944	#NAME?
428	12.6576	12.6576	#NAME?	428		11.8221	#NAME?
429	12.6888	12.6888	#NAME?	429		11.8498	#NAME?
430	139	12.6888	#NAME?	430		11.8775	#NAME?
431	139	12.7201	#NAME?	431		11.9051	#NAME?
432	12.7201	12.7201	#NAME?	432		11.9328	#NAME?
433	12.7514	12.7514	#NAME?	433		11.9605	#NAME?
434	139	12.7514	#NAME?	434		11.9882	#NAME?
435	139	12.7827	#NAME?	435		12.0159	#NAME?
436	12.7827	12.7827	#NAME?	436		12.0436	#NAME?
437	12.814	12.814	#NAME?	437		12.0713	#NAME?
438	139	12.814	#NAME?	438		12.099	#NAME?
439	139	12.8453	#NAME?	439		12.1266	#NAME?
440	12.8453	12.8453	#NAME?	440		12.1543	#NAME?
441	12.8766	12.8766	#NAME?	441		12.182	#NAME?
442	139	12.8766	#NAME?	442		12.2097	#NAME?
443	139	12.9079	#NAME?	443		12.2374	#NAME?
444	12.9079	12.9079	#NAME?	444		12.2651	#NAME?
445	12.9392	12.9392	#NAME?	445		12.2928	#NAME?
446	139	12.9392	#NAME?	446		12.3204	#NAME?
447	139	12.9705	#NAME?	447		12.3481	#NAME?
448	12.9705	12.9705	#NAME?	448		12.3758	#NAME?
449	13.0018	13.0018	#NAME?	449		12.4035	#NAME?
450	139	13.0018	#NAME?	450		12.4312	#NAME?
451	139	13.0331	#NAME?	451		12.4589	#NAME?
452	13.0331	13.0331	#NAME?	452		12.4866	#NAME?
453	13.0644	13.0644	#NAME?	453		12.5143	#NAME?
454	139	13.0644	#NAME?	454		12.5419	#NAME?
455	139	13.0957	#NAME?	455		12.5696	#NAME?
456	13.0957	13.0957	#NAME?	456		12.5973	#NAME?
457	13.127	13.127	#NAME?	457		12.625	#NAME?
458	139	13.127	#NAME?	458		12.6527	#NAME?
459	139	13.1583	#NAME?	459		12.6804	#NAME?
460	13.1583	13.1583	#NAME?	460		12.7081	#NAME?
461	13.1896	13.1896	#NAME?	461		12.7357	#NAME?
462	139	13.1896	#NAME?	462		12.7634	#NAME?
463	139	13.2209	#NAME?	463		12.7911	#NAME?
464	13.2209	13.2209	#NAME?	464		12.8188	#NAME?
465	13.2522	13.2522	#NAME?	465		12.8465	#NAME?
466	139	13.2522	#NAME?	466		12.8742	#NAME?
467	139	13.2835	#NAME?	467		12.9019	#NAME?
468	13.2835	13.2835	#NAME?	468		12.9295	#NAME?
469	13.3148	13.3148	#NAME?	469		12.9572	#NAME?
470	139	13.3148	#NAME?	470		12.9849	#NAME?
471	139	13.3461	#NAME?	471		13.0126	#NAME?
472	13.3461	13.3461	#NAME?	472		13.0403	#NAME?
473	13.3774	13.3774	#NAME?	473		13.068	#NAME?
474	139	13.3774	#NAME?	474		13.0957	#NAME?
475	139	13.4087	#NAME?	475		13.1234	#NAME?
476	13.4087	13.4087	#NAME?	476		13.151	#NAME?
477	13.44	13.44	#NAME?	477		13.1787	#NAME?
478	139	13.44	#NAME?	478		13.2064	#NAME?
479	139	13.4713	#NAME?	479		13.2341	#NAME?
480	13.4713	13.4713	#NAME?	480		13.2618	#NAME?
481	13.5025	13.5025	#NAME?	481		13.2895	#NAME?
482	139	13.5025	#NAME?	482		13.3172	#NAME?
483	139	13.5338	#NAME?	483		13.3448	#NAME?
484	13.5338	13.5338	#NAME?	484		13.3725	#NAME?
485	13.5651	13.5651	#NAME?	485		13.4002	#NAME?
486	139	13.5651	#NAME?	486		13.4279	#NAME?
487	139	13.5964	#NAME?	487		13.4556	#NAME?
488	13.5964	13.5964	#NAME?	488		13.4833	#NAME?
489	13.6277	13.6277	#NAME?	489		13.511	#NAME?
490	139	13.6277	#NAME?	490		13.5386	#NAME?
491	139	13.659	#NAME?	491		13.5663	#NAME?
492	13.659	13.659	#NAME?	492		13.594	#NAME?
493	13.6903	13.6903	#NAME?	493		13.6217	#NAME?
494	139	13.6903	#NAME?	494		13.6494	#NAME?
495	139	13.7216	#NAME?	495		13.6771	#NAME?
496	13.7216	13.7216	#NAME?	496		13.7048	#NAME?
497	13.7529	13.7529	#NAME?	497		13.7325	#NAME?
498	139	13.7529	#NAME?	498		13.7601	#NAME?
499	139	13.7842	#NAME?	499		13.7878	#NAME?
500	13.7842	13.7842	#NAME?	500		13.8155	#NAME?

## Sheet: XLSTAT_20210412_104616_1_HID1
1.1	0.119021	2	0.230672	3	0.058511
0.9	0.13405	2	0.264662	3.03077	0.103202
1.03333	0.141317	2.04444	0.280497	2.96923	0.110891
0.966667	0.141798	1.95556	0.287592	3	0.1194
1	0.150574	2	0.291495	2.95385	0.12662
0.825	0.157168	1.88889	0.291654	3.04615	0.138655
1.175	0.158455	2.11111	0.299128	3	0.144871
0.883333	0.159607	1.94444	0.30012	2.92308	0.15522
1.11667	0.161727	2.05556	0.303024	3.07692	0.16374
0.941667	0.163114	2	0.314556	2.96154	0.165801
1.05833	0.168349	1.93333	0.322231	3.03846	0.167073
1.1	0.179212	2.06667	0.324347	3	0.175473
0.9	0.185782	2	0.326054	2.92308	0.176457
1.03333	0.191285	1.93333	0.343462	3.07692	0.181255
0.966667	0.193408	2.06667	0.344554	2.96154	0.184633
1	0.198757	2	0.351264	3.03846	0.197168
0.825	0.198862	1.93333	0.352429	3.09231	0.20196
1.175	0.201899	2.06667	0.361701	2.90769	0.205193
0.883333	0.204545	2	0.366651	3.05538	0.21806
1.11667	0.20502	1.8	0.367089	2.94462	0.221265
0.941667	0.207709	2.2	0.367904	3.01846	0.223762
1.05833	0.207972	1.85	0.36888	2.98154	0.225932
1.2	0.219491	2.15	0.371582	3	0.237523
0.8	0.220335	1.9	0.371942	2.92308	0.248907
1.14286	0.22248	2.1	0.373745	3.07692	0.249404
0.857143	0.227264	1.95	0.374761	2.96154	0.25188
1.08571	0.22817	2.05	0.379611	3.03846	0.254055
0.914286	0.232678	2	0.387104	3	0.257253
1.02857	0.234434	1.84444	0.387763	2.83077	0.265511
0.971429	0.23604	2.15556	0.389435	3.16923	0.266945
1	0.247667	1.8963	0.389771	2.86462	0.267195
0.875	0.252346	2.1037	0.394071	3.13538	0.267495
1.125	0.256784	1.94815	0.396154	2.89846	0.26958
0.9375	0.259629	2.05185	0.400327	3.10154	0.270227
1.0625	0.261	2.13333	0.40782	2.93231	0.273446
1	0.276982	1.86667	0.408273	3.06769	0.275184
0.925	0.278027	2.08	0.409855	2.96615	0.276354
1.075	0.287237	1.92	0.411128	3.03385	0.281291
1.1	0.300288	2.02667	0.411884	3	0.284767
0.9	0.301132	1.97333	0.412133	2.95385	0.29677
1.03333	0.306855	2	0.424611	3.04615	0.298364
0.966667	0.315383	1.93333	0.437251	3.15385	0.310856
1.15	0.319731	2.06667	0.438492	2.84615	0.31308
0.85	0.323584	2.08889	0.44026	3.11966	0.316224
1.09	0.328906	1.91111	0.44207	2.88034	0.318826
0.91	0.333479	2.02963	0.442309	3.08547	0.32088
1.03	0.339841	1.97037	0.45018	2.91453	0.3216
0.97	0.340359	2.04444	0.471981	3.05128	0.322265
1.05	0.348606	1.95556	0.475364	2.94872	0.33384
0.95	0.364086	2.04444	0.479889	3.01709	0.334461
1	0.369669	1.95556	0.487193	2.98291	0.33696
0.875	0.372224	2.08889	0.49947	3.09231	0.338745
1.125	0.377454	1.91111	0.505304	2.90769	0.358473
0.9375	0.378598	2.02963	0.506221	3.05538	0.360998
1.0625	0.388091	1.97037	0.51054	2.94462	0.363
1.05	0.402346	2	0.515529	3.01846	0.36528
0.95	0.41686	1.93333	0.52308	2.98154	0.366154
1	0.432443	2.06667	0.528664	3	0.367883
1	0.447692	2	0.578865	2.8	0.370517
1.05	0.481234	2	0.615728	3.2	0.3765
0.95	0.4908	1.93333	0.615771	2.83333	0.376951
1	0.533727	2.06667	0.619672	3.16667	0.377623
1	0.562291	2	0.662321	2.86667	0.379962
1.05	0.619855	2.04444	0.705202	3.13333	0.381109
0.95	0.628427	1.95556	0.70538	2.9	0.383727
1	0.744841			3.1	0.387542
				2.93333	0.388255
				3.06667	0.388912
				2.96667	0.390113
				3.03333	0.390387
				3.09231	0.394879
				2.90769	0.40512
				3.05538	0.408655
				2.94462	0.409713
				3.01846	0.412888
				2.98154	0.417106
				3.06154	0.429485
				2.93846	0.430091
				3.02051	0.445878
				2.97949	0.45
				3	0.45564
				3.06154	0.483798
				2.93846	0.486826
				3.02051	0.487124
				2.97949	0.50484
				3	0.512209
				3.03077	0.544318
				2.96923	0.5604
				3.06154	0.569833
				2.93846	0.571579
				3.02051	0.571792
				2.97949	0.582381
				3	0.594012
				2.95385	0.60666
				3.04615	0.612524
				3.03077	0.637918
				2.96923	0.641502
				3.03077	0.68452
				2.96923	0.693077
				3	0.758982

## Sheet: XLSTAT_20210412_104616_1_HID
1	5.99146	5.99146	#NAME?	1		0	#NAME?
2	139	5.99146	#NAME?	2		0.0276864	#NAME?
3	139	6.02276	#NAME?	3		0.0553728	#NAME?
4	6.02276	6.02276	#NAME?	4		0.0830592	#NAME?
5	6.05406	6.05406	#NAME?	5		0.110746	#NAME?
6	139	6.05406	#NAME?	6		0.138432	#NAME?
7	139	6.08535	#NAME?	7		0.166118	#NAME?
8	6.08535	6.08535	#NAME?	8		0.193805	#NAME?
9	6.11665	6.11665	#NAME?	9		0.221491	#NAME?
10	139	6.11665	#NAME?	10		0.249178	#NAME?
11	139	6.14795	#NAME?	11		0.276864	#NAME?
12	6.14795	6.14795	#NAME?	12		0.30455	#NAME?
13	6.17924	6.17924	#NAME?	13		0.332237	#NAME?
14	139	6.17924	#NAME?	14		0.359923	#NAME?
15	139	6.21054	#NAME?	15		0.38761	#NAME?
16	6.21054	6.21054	#NAME?	16		0.415296	#NAME?
17	6.24183	6.24183	#NAME?	17		0.442982	#NAME?
18	139	6.24183	#NAME?	18		0.470669	#NAME?
19	139	6.27313	#NAME?	19		0.498355	#NAME?
20	6.27313	6.27313	#NAME?	20		0.526041	#NAME?
21	6.30443	6.30443	#NAME?	21		0.553728	#NAME?
22	139	6.30443	#NAME?	22		0.581414	#NAME?
23	139	6.33572	#NAME?	23		0.609101	#NAME?
24	6.33572	6.33572	#NAME?	24		0.636787	#NAME?
25	6.36702	6.36702	#NAME?	25		0.664473	#NAME?
26	139	6.36702	#NAME?	26		0.69216	#NAME?
27	139	6.39831	#NAME?	27		0.719846	#NAME?
28	6.39831	6.39831	#NAME?	28		0.747533	#NAME?
29	6.42961	6.42961	#NAME?	29		0.775219	#NAME?
30	139	6.42961	#NAME?	30		0.802905	#NAME?
31	139	6.46091	#NAME?	31		0.830592	#NAME?
32	6.46091	6.46091	#NAME?	32		0.858278	#NAME?
33	6.4922	6.4922	#NAME?	33		0.885965	#NAME?
34	139	6.4922	#NAME?	34		0.913651	#NAME?
35	139	6.5235	#NAME?	35		0.941337	#NAME?
36	6.5235	6.5235	#NAME?	36		0.969024	#NAME?
37	6.5548	6.5548	#NAME?	37		0.99671	#NAME?
38	139	6.5548	#NAME?	38		1.0244	#NAME?
39	139	6.58609	#NAME?	39		1.05208	#NAME?
40	6.58609	6.58609	#NAME?	40		1.07977	#NAME?
41	6.61739	6.61739	#NAME?	41		1.10746	#NAME?
42	139	6.61739	#NAME?	42		1.13514	#NAME?
43	139	6.64868	#NAME?	43		1.16283	#NAME?
44	6.64868	6.64868	#NAME?	44		1.19051	#NAME?
45	6.67998	6.67998	#NAME?	45		1.2182	#NAME?
46	139	6.67998	#NAME?	46		1.24589	#NAME?
47	139	6.71128	#NAME?	47		1.27357	#NAME?
48	6.71128	6.71128	#NAME?	48		1.30126	#NAME?
49	6.74257	6.74257	#NAME?	49		1.32895	#NAME?
50	139	6.74257	#NAME?	50		1.35663	#NAME?
51	139	6.77387	#NAME?	51		1.38432	#NAME?
52	6.77387	6.77387	#NAME?	52		1.41201	#NAME?
53	6.80517	6.80517	#NAME?	53		1.43969	#NAME?
54	139	6.80517	#NAME?	54		1.46738	#NAME?
55	139	6.83646	#NAME?	55		1.49507	#NAME?
56	6.83646	6.83646	#NAME?	56		1.52275	#NAME?
57	6.86776	6.86776	#NAME?	57		1.55044	#NAME?
58	139	6.86776	#NAME?	58		1.57812	#NAME?
59	139	6.89905	#NAME?	59		1.60581	#NAME?
60	6.89905	6.89905	#NAME?	60		1.6335	#NAME?
61	6.93035	6.93035	#NAME?	61		1.66118	#NAME?
62	139	6.93035	#NAME?	62		1.68887	#NAME?
63	139	6.96165	#NAME?	63		1.71656	#NAME?
64	6.96165	6.96165	#NAME?	64		1.74424	#NAME?
65	6.99294	6.99294	#NAME?	65		1.77193	#NAME?
66	139	6.99294	#NAME?	66		1.79962	#NAME?
67	139	7.02424	#NAME?	67		1.8273	#NAME?
68	7.02424	7.02424	#NAME?	68		1.85499	#NAME?
69	7.05553	7.05553	#NAME?	69		1.88267	#NAME?
70	139	7.05553	#NAME?	70		1.91036	#NAME?
71	139	7.08683	#NAME?	71		1.93805	#NAME?
72	7.08683	7.08683	#NAME?	72		1.96573	#NAME?
73	7.11813	7.11813	#NAME?	73		1.99342	#NAME?
74	139	7.11813	#NAME?	74		2.02111	#NAME?
75	139	7.14942	#NAME?	75		2.04879	#NAME?
76	7.14942	7.14942	#NAME?	76		2.07648	#NAME?
77	7.18072	7.18072	#NAME?	77		2.10417	#NAME?
78	139	7.18072	#NAME?	78		2.13185	#NAME?
79	139	7.21202	#NAME?	79		2.15954	#NAME?
80	7.21202	7.21202	#NAME?	80		2.18723	#NAME?
81	7.24331	7.24331	#NAME?	81		2.21491	#NAME?
82	139	7.24331	#NAME?	82		2.2426	#NAME?
83	139	7.27461	#NAME?	83		2.27028	#NAME?
84	7.27461	7.27461	#NAME?	84		2.29797	#NAME?
85	7.3059	7.3059	#NAME?	85		2.32566	#NAME?
86	139	7.3059	#NAME?	86		2.35334	#NAME?
87	139	7.3372	#NAME?	87		2.38103	#NAME?
88	7.3372	7.3372	#NAME?	88		2.40872	#NAME?
89	7.3685	7.3685	#NAME?	89		2.4364	#NAME?
90	139	7.3685	#NAME?	90		2.46409	#NAME?
91	139	7.39979	#NAME?	91		2.49178	#NAME?
92	7.39979	7.39979	#NAME?	92		2.51946	#NAME?
93	7.43109	7.43109	#NAME?	93		2.54715	#NAME?
94	139	7.43109	#NAME?	94		2.57483	#NAME?
95	139	7.46239	#NAME?	95		2.60252	#NAME?
96	7.46239	7.46239	#NAME?	96		2.63021	#NAME?
97	7.49368	7.49368	#NAME?	97		2.65789	#NAME?
98	139	7.49368	#NAME?	98		2.68558	#NAME?
99	139	7.52498	#NAME?	99		2.71327	#NAME?
100	7.52498	7.52498	#NAME?	100		2.74095	#NAME?
101	7.55627	7.55627	#NAME?	101		2.76864	#NAME?
102	139	7.55627	#NAME?	102		2.79633	#NAME?
103	139	7.58757	#NAME?	103		2.82401	#NAME?
104	7.58757	7.58757	#NAME?	104		2.8517	#NAME?
105	7.61887	7.61887	#NAME?	105		2.87938	#NAME?
106	139	7.61887	#NAME?	106		2.90707	#NAME?
107	139	7.65016	#NAME?	107		2.93476	#NAME?
108	7.65016	7.65016	#NAME?	108		2.96244	#NAME?
109	7.68146	7.68146	#NAME?	109		2.99013	#NAME?
110	139	7.68146	#NAME?	110		3.01782	#NAME?
111	139	7.71275	#NAME?	111		3.0455	#NAME?
112	7.71275	7.71275	#NAME?	112		3.07319	#NAME?
113	7.74405	7.74405	#NAME?	113		3.10088	#NAME?
114	139	7.74405	#NAME?	114		3.12856	#NAME?
115	139	7.77535	#NAME?	115		3.15625	#NAME?
116	7.77535	7.77535	#NAME?	116		3.18394	#NAME?
117	7.80664	7.80664	#NAME?	117		3.21162	#NAME?
118	139	7.80664	#NAME?	118		3.23931	#NAME?
119	139	7.83794	#NAME?	119		3.26699	#NAME?
120	7.83794	7.83794	#NAME?	120		3.29468	#NAME?
121	7.86924	7.86924	#NAME?	121		3.32237	#NAME?
122	139	7.86924	#NAME?	122		3.35005	#NAME?
123	139	7.90053	#NAME?	123		3.37774	#NAME?
124	7.90053	7.90053	#NAME?	124		3.40543	#NAME?
125	7.93183	7.93183	#NAME?	125		3.43311	#NAME?
126	139	7.93183	#NAME?	126		3.4608	#NAME?
127	139	7.96312	#NAME?	127		3.48849	#NAME?
128	7.96312	7.96312	#NAME?	128		3.51617	#NAME?
129	7.99442	7.99442	#NAME?	129		3.54386	#NAME?
130	139	7.99442	#NAME?	130		3.57154	#NAME?
131	139	8.02572	#NAME?	131		3.59923	#NAME?
132	8.02572	8.02572	#NAME?	132		3.62692	#NAME?
133	8.05701	8.05701	#NAME?	133		3.6546	#NAME?
134	139	8.05701	#NAME?	134		3.68229	#NAME?
135	139	8.08831	#NAME?	135		3.70998	#NAME?
136	8.08831	8.08831	#NAME?	136		3.73766	#NAME?
137	8.11961	8.11961	#NAME?	137		3.76535	#NAME?
138	139	8.11961	#NAME?	138		3.79304	#NAME?
139	139	8.1509	#NAME?	139		3.82072	#NAME?
140	8.1509	8.1509	#NAME?	140		3.84841	#NAME?
141	8.1822	8.1822	#NAME?	141		3.8761	#NAME?
142	139	8.1822	#NAME?	142		3.90378	#NAME?
143	139	8.21349	#NAME?	143		3.93147	#NAME?
144	8.21349	8.21349	#NAME?	144		3.95915	#NAME?
145	8.24479	8.24479	#NAME?	145		3.98684	#NAME?
146	139	8.24479	#NAME?	146		4.01453	#NAME?
147	139	8.27609	#NAME?	147		4.04221	#NAME?
148	8.27609	8.27609	#NAME?	148		4.0699	#NAME?
149	8.30738	8.30738	#NAME?	149		4.09759	#NAME?
150	139	8.30738	#NAME?	150		4.12527	#NAME?
151	139	8.33868	#NAME?	151		4.15296	#NAME?
152	8.33868	8.33868	#NAME?	152		4.18065	#NAME?
153	8.36997	8.36997	#NAME?	153		4.20833	#NAME?
154	139	8.36997	#NAME?	154		4.23602	#NAME?
155	139	8.40127	#NAME?	155		4.2637	#NAME?
156	8.40127	8.40127	#NAME?	156		4.29139	#NAME?
157	8.43257	8.43257	#NAME?	157		4.31908	#NAME?
158	139	8.43257	#NAME?	158		4.34676	#NAME?
159	139	8.46386	#NAME?	159		4.37445	#NAME?
160	8.46386	8.46386	#NAME?	160		4.40214	#NAME?
161	8.49516	8.49516	#NAME?	161		4.42982	#NAME?
162	139	8.49516	#NAME?	162		4.45751	#NAME?
163	139	8.52646	#NAME?	163		4.4852	#NAME?
164	8.52646	8.52646	#NAME?	164		4.51288	#NAME?
165	8.55775	8.55775	#NAME?	165		4.54057	#NAME?
166	139	8.55775	#NAME?	166		4.56825	#NAME?
167	139	8.58905	#NAME?	167		4.59594	#NAME?
168	8.58905	8.58905	#NAME?	168		4.62363	#NAME?
169	8.62034	8.62034	#NAME?	169		4.65131	#NAME?
170	139	8.62034	#NAME?	170		4.679	#NAME?
171	139	8.65164	#NAME?	171		4.70669	#NAME?
172	8.65164	8.65164	#NAME?	172		4.73437	#NAME?
173	8.68294	8.68294	#NAME?	173		4.76206	#NAME?
174	139	8.68294	#NAME?	174		4.78975	#NAME?
175	139	8.71423	#NAME?	175		4.81743	#NAME?
176	8.71423	8.71423	#NAME?	176		4.84512	#NAME?
177	8.74553	8.74553	#NAME?	177		4.87281	#NAME?
178	139	8.74553	#NAME?	178		4.90049	#NAME?
179	139	8.77682	#NAME?	179		4.92818	#NAME?
180	8.77682	8.77682	#NAME?	180		4.95586	#NAME?
181	8.80812	8.80812	#NAME?	181		4.98355	#NAME?
182	139	8.80812	#NAME?	182		5.01124	#NAME?
183	139	8.83942	#NAME?	183		5.03892	#NAME?
184	8.83942	8.83942	#NAME?	184		5.06661	#NAME?
185	8.87071	8.87071	#NAME?	185		5.0943	#NAME?
186	139	8.87071	#NAME?	186		5.12198	#NAME?
187	139	8.90201	#NAME?	187		5.14967	#NAME?
188	8.90201	8.90201	#NAME?	188		5.17736	#NAME?
189	8.93331	8.93331	#NAME?	189		5.20504	#NAME?
190	139	8.93331	#NAME?	190		5.23273	#NAME?
191	139	8.9646	#NAME?	191		5.26041	#NAME?
192	8.9646	8.9646	#NAME?	192		5.2881	#NAME?
193	8.9959	8.9959	#NAME?	193		5.31579	#NAME?
194	139	8.9959	#NAME?	194		5.34347	#NAME?
195	139	9.02719	#NAME?	195		5.37116	#NAME?
196	9.02719	9.02719	#NAME?	196		5.39885	#NAME?
197	9.05849	9.05849	#NAME?	197		5.42653	#NAME?
198	139	9.05849	#NAME?	198		5.45422	#NAME?
199	139	9.08979	#NAME?	199		5.48191	#NAME?
200	9.08979	9.08979	#NAME?	200		5.50959	#NAME?
201	9.12108	9.12108	#NAME?	201		5.53728	#NAME?
202	139	9.12108	#NAME?	202		5.56497	#NAME?
203	139	9.15238	#NAME?	203		5.59265	#NAME?
204	9.15238	9.15238	#NAME?	204		5.62034	#NAME?
205	9.18368	9.18368	#NAME?	205		5.64802	#NAME?
206	139	9.18368	#NAME?	206		5.67571	#NAME?
207	139	9.21497	#NAME?	207		5.7034	#NAME?
208	9.21497	9.21497	#NAME?	208		5.73108	#NAME?
209	9.24627	9.24627	#NAME?	209		5.75877	#NAME?
210	139	9.24627	#NAME?	210		5.78646	#NAME?
211	139	9.27756	#NAME?	211		5.81414	#NAME?
212	9.27756	9.27756	#NAME?	212		5.84183	#NAME?
213	9.30886	9.30886	#NAME?	213		5.86952	#NAME?
214	139	9.30886	#NAME?	214		5.8972	#NAME?
215	139	9.34016	#NAME?	215		5.92489	#NAME?
216	9.34016	9.34016	#NAME?	216		5.95257	#NAME?
217	9.37145	9.37145	#NAME?	217		5.98026	#NAME?
218	139	9.37145	#NAME?	218		6.00795	#NAME?
219	139	9.40275	#NAME?	219		6.03563	#NAME?
220	9.40275	9.40275	#NAME?	220		6.06332	#NAME?
221	9.43404	9.43404	#NAME?	221		6.09101	#NAME?
222	139	9.43404	#NAME?	222		6.11869	#NAME?
223	139	9.46534	#NAME?	223		6.14638	#NAME?
224	9.46534	9.46534	#NAME?	224		6.17407	#NAME?
225	9.49664	9.49664	#NAME?	225		6.20175	#NAME?
226	139	9.49664	#NAME?	226		6.22944	#NAME?
227	139	9.52793	#NAME?	227		6.25713	#NAME?
228	9.52793	9.52793	#NAME?	228		6.28481	#NAME?
229	9.55923	9.55923	#NAME?	229		6.3125	#NAME?
230	139	9.55923	#NAME?	230		6.34018	#NAME?
231	139	9.59053	#NAME?	231		6.36787	#NAME?
232	9.59053	9.59053	#NAME?	232		6.39556	#NAME?
233	9.62182	9.62182	#NAME?	233		6.42324	#NAME?
234	139	9.62182	#NAME?	234		6.45093	#NAME?
235	139	9.65312	#NAME?	235		6.47862	#NAME?
236	9.65312	9.65312	#NAME?	236		6.5063	#NAME?
237	9.68441	9.68441	#NAME?	237		6.53399	#NAME?
238	139	9.68441	#NAME?	238		6.56168	#NAME?
239	139	9.71571	#NAME?	239		6.58936	#NAME?
240	9.71571	9.71571	#NAME?	240		6.61705	#NAME?
241	9.74701	9.74701	#NAME?	241		6.64473	#NAME?
242	139	9.74701	#NAME?	242		6.67242	#NAME?
243	139	9.7783	#NAME?	243		6.70011	#NAME?
244	9.7783	9.7783	#NAME?	244		6.72779	#NAME?
245	9.8096	9.8096	#NAME?	245		6.75548	#NAME?
246	139	9.8096	#NAME?	246		6.78317	#NAME?
247	139	9.8409	#NAME?	247		6.81085	#NAME?
248	9.8409	9.8409	#NAME?	248		6.83854	#NAME?
249	9.87219	9.87219	#NAME?	249		6.86623	#NAME?
250	139	9.87219	#NAME?	250		6.89391	#NAME?
251	139	9.90349	#NAME?	251		6.9216	#NAME?
252	9.90349	9.90349	#NAME?	252		6.94928	#NAME?
253	9.93478	9.93478	#NAME?	253		6.97697	#NAME?
254	139	9.93478	#NAME?	254		7.00466	#NAME?
255	139	9.96608	#NAME?	255		7.03234	#NAME?
256	9.96608	9.96608	#NAME?	256		7.06003	#NAME?
257	9.99738	9.99738	#NAME?	257		7.08772	#NAME?
258	139	9.99738	#NAME?	258		7.1154	#NAME?
259	139	10.0287	#NAME?	259		7.14309	#NAME?
260	10.0287	10.0287	#NAME?	260		7.17078	#NAME?
261	10.06	10.06	#NAME?	261		7.19846	#NAME?
262	139	10.06	#NAME?	262		7.22615	#NAME?
263	139	10.0913	#NAME?	263		7.25384	#NAME?
264	10.0913	10.0913	#NAME?	264		7.28152	#NAME?
265	10.1226	10.1226	#NAME?	265		7.30921	#NAME?
266	139	10.1226	#NAME?	266		7.33689	#NAME?
267	139	10.1539	#NAME?	267		7.36458	#NAME?
268	10.1539	10.1539	#NAME?	268		7.39227	#NAME?
269	10.1852	10.1852	#NAME?	269		7.41995	#NAME?
270	139	10.1852	#NAME?	270		7.44764	#NAME?
271	139	10.2164	#NAME?	271		7.47533	#NAME?
272	10.2164	10.2164	#NAME?	272		7.50301	#NAME?
273	10.2477	10.2477	#NAME?	273		7.5307	#NAME?
274	139	10.2477	#NAME?	274		7.55839	#NAME?
275	139	10.279	#NAME?	275		7.58607	#NAME?
276	10.279	10.279	#NAME?	276		7.61376	#NAME?
277	10.3103	10.3103	#NAME?	277		7.64144	#NAME?
278	139	10.3103	#NAME?	278		7.66913	#NAME?
279	139	10.3416	#NAME?	279		7.69682	#NAME?
280	10.3416	10.3416	#NAME?	280		7.7245	#NAME?
281	10.3729	10.3729	#NAME?	281		7.75219	#NAME?
282	139	10.3729	#NAME?	282		7.77988	#NAME?
283	139	10.4042	#NAME?	283		7.80756	#NAME?
284	10.4042	10.4042	#NAME?	284		7.83525	#NAME?
285	10.4355	10.4355	#NAME?	285		7.86294	#NAME?
286	139	10.4355	#NAME?	286		7.89062	#NAME?
287	139	10.4668	#NAME?	287		7.91831	#NAME?
288	10.4668	10.4668	#NAME?	288		7.946	#NAME?
289	10.4981	10.4981	#NAME?	289		7.97368	#NAME?
290	139	10.4981	#NAME?	290		8.00137	#NAME?
291	139	10.5294	#NAME?	291		8.02905	#NAME?
292	10.5294	10.5294	#NAME?	292		8.05674	#NAME?
293	10.5607	10.5607	#NAME?	293		8.08443	#NAME?
294	139	10.5607	#NAME?	294		8.11211	#NAME?
295	139	10.592	#NAME?	295		8.1398	#NAME?
296	10.592	10.592	#NAME?	296		8.16749	#NAME?
297	10.6233	10.6233	#NAME?	297		8.19517	#NAME?
298	139	10.6233	#NAME?	298		8.22286	#NAME?
299	139	10.6546	#NAME?	299		8.25055	#NAME?
300	10.6546	10.6546	#NAME?	300		8.27823	#NAME?
301	10.6859	10.6859	#NAME?	301		8.30592	#NAME?
302	139	10.6859	#NAME?	302		8.3336	#NAME?
303	139	10.7172	#NAME?	303		8.36129	#NAME?
304	10.7172	10.7172	#NAME?	304		8.38898	#NAME?
305	10.7485	10.7485	#NAME?	305		8.41666	#NAME?
306	139	10.7485	#NAME?	306		8.44435	#NAME?
307	139	10.7798	#NAME?	307		8.47204	#NAME?
308	10.7798	10.7798	#NAME?	308		8.49972	#NAME?
309	10.8111	10.8111	#NAME?	309		8.52741	#NAME?
310	139	10.8111	#NAME?	310		8.5551	#NAME?
311	139	10.8424	#NAME?	311		8.58278	#NAME?
312	10.8424	10.8424	#NAME?	312		8.61047	#NAME?
313	10.8737	10.8737	#NAME?	313		8.63815	#NAME?
314	139	10.8737	#NAME?	314		8.66584	#NAME?
315	139	10.905	#NAME?	315		8.69353	#NAME?
316	10.905	10.905	#NAME?	316		8.72121	#NAME?
317	10.9363	10.9363	#NAME?	317		8.7489	#NAME?
318	139	10.9363	#NAME?	318		8.77659	#NAME?
319	139	10.9676	#NAME?	319		8.80427	#NAME?
320	10.9676	10.9676	#NAME?	320		8.83196	#NAME?
321	10.9989	10.9989	#NAME?	321		8.85965	#NAME?
322	139	10.9989	#NAME?	322		8.88733	#NAME?
323	139	11.0302	#NAME?	323		8.91502	#NAME?
324	11.0302	11.0302	#NAME?	324		8.94271	#NAME?
325	11.0614	11.0614	#NAME?	325		8.97039	#NAME?
326	139	11.0614	#NAME?	326		8.99808	#NAME?
327	139	11.0927	#NAME?	327		9.02576	#NAME?
328	11.0927	11.0927	#NAME?	328		9.05345	#NAME?
329	11.124	11.124	#NAME?	329		9.08114	#NAME?
330	139	11.124	#NAME?	330		9.10882	#NAME?
331	139	11.1553	#NAME?	331		9.13651	#NAME?
332	11.1553	11.1553	#NAME?	332		9.1642	#NAME?
333	11.1866	11.1866	#NAME?	333		9.19188	#NAME?
334	139	11.1866	#NAME?	334		9.21957	#NAME?
335	139	11.2179	#NAME?	335		9.24726	#NAME?
336	11.2179	11.2179	#NAME?	336		9.27494	#NAME?
337	11.2492	11.2492	#NAME?	337		9.30263	#NAME?
338	139	11.2492	#NAME?	338		9.33031	#NAME?
339	139	11.2805	#NAME?	339		9.358	#NAME?
340	11.2805	11.2805	#NAME?	340		9.38569	#NAME?
341	11.3118	11.3118	#NAME?	341		9.41337	#NAME?
342	139	11.3118	#NAME?	342		9.44106	#NAME?
343	139	11.3431	#NAME?	343		9.46875	#NAME?
344	11.3431	11.3431	#NAME?	344		9.49643	#NAME?
345	11.3744	11.3744	#NAME?	345		9.52412	#NAME?
346	139	11.3744	#NAME?	346		9.55181	#NAME?
347	139	11.4057	#NAME?	347		9.57949	#NAME?
348	11.4057	11.4057	#NAME?	348		9.60718	#NAME?
349	11.437	11.437	#NAME?	349		9.63487	#NAME?
350	139	11.437	#NAME?	350		9.66255	#NAME?
351	139	11.4683	#NAME?	351		9.69024	#NAME?
352	11.4683	11.4683	#NAME?	352		9.71792	#NAME?
353	11.4996	11.4996	#NAME?	353		9.74561	#NAME?
354	139	11.4996	#NAME?	354		9.7733	#NAME?
355	139	11.5309	#NAME?	355		9.80098	#NAME?
356	11.5309	11.5309	#NAME?	356		9.82867	#NAME?
357	11.5622	11.5622	#NAME?	357		9.85636	#NAME?
358	139	11.5622	#NAME?	358		9.88404	#NAME?
359	139	11.5935	#NAME?	359		9.91173	#NAME?
360	11.5935	11.5935	#NAME?	360		9.93942	#NAME?
361	11.6248	11.6248	#NAME?	361		9.9671	#NAME?
362	139	11.6248	#NAME?	362		9.99479	#NAME?
363	139	11.6561	#NAME?	363		10.0225	#NAME?
364	11.6561	11.6561	#NAME?	364		10.0502	#NAME?
365	11.6874	11.6874	#NAME?	365		10.0778	#NAME?
366	139	11.6874	#NAME?	366		10.1055	#NAME?
367	139	11.7187	#NAME?	367		10.1332	#NAME?
368	11.7187	11.7187	#NAME?	368		10.1609	#NAME?
369	11.75	11.75	#NAME?	369		10.1886	#NAME?
370	139	11.75	#NAME?	370		10.2163	#NAME?
371	139	11.7813	#NAME?	371		10.244	#NAME?
372	11.7813	11.7813	#NAME?	372		10.2717	#NAME?
373	11.8126	11.8126	#NAME?	373		10.2993	#NAME?
374	139	11.8126	#NAME?	374		10.327	#NAME?
375	139	11.8439	#NAME?	375		10.3547	#NAME?
376	11.8439	11.8439	#NAME?	376		10.3824	#NAME?
377	11.8751	11.8751	#NAME?	377		10.4101	#NAME?
378	139	11.8751	#NAME?	378		10.4378	#NAME?
379	139	11.9064	#NAME?	379		10.4655	#NAME?
380	11.9064	11.9064	#NAME?	380		10.4931	#NAME?
381	11.9377	11.9377	#NAME?	381		10.5208	#NAME?
382	139	11.9377	#NAME?	382		10.5485	#NAME?
383	139	11.969	#NAME?	383		10.5762	#NAME?
384	11.969	11.969	#NAME?	384		10.6039	#NAME?
385	12.0003	12.0003	#NAME?	385		10.6316	#NAME?
386	139	12.0003	#NAME?	386		10.6593	#NAME?
387	139	12.0316	#NAME?	387		10.6869	#NAME?
388	12.0316	12.0316	#NAME?	388		10.7146	#NAME?
389	12.0629	12.0629	#NAME?	389		10.7423	#NAME?
390	139	12.0629	#NAME?	390		10.77	#NAME?
391	139	12.0942	#NAME?	391		10.7977	#NAME?
392	12.0942	12.0942	#NAME?	392		10.8254	#NAME?
393	12.1255	12.1255	#NAME?	393		10.8531	#NAME?
394	139	12.1255	#NAME?	394		10.8808	#NAME?
395	139	12.1568	#NAME?	395		10.9084	#NAME?
396	12.1568	12.1568	#NAME?	396		10.9361	#NAME?
397	12.1881	12.1881	#NAME?	397		10.9638	#NAME?
398	139	12.1881	#NAME?	398		10.9915	#NAME?
399	139	12.2194	#NAME?	399		11.0192	#NAME?
400	12.2194	12.2194	#NAME?	400		11.0469	#NAME?
401	12.2507	12.2507	#NAME?	401		11.0746	#NAME?
402	139	12.2507	#NAME?	402		11.1022	#NAME?
403	139	12.282	#NAME?	403		11.1299	#NAME?
404	12.282	12.282	#NAME?	404		11.1576	#NAME?
405	12.3133	12.3133	#NAME?	405		11.1853	#NAME?
406	139	12.3133	#NAME?	406		11.213	#NAME?
407	139	12.3446	#NAME?	407		11.2407	#NAME?
408	12.3446	12.3446	#NAME?	408		11.2684	#NAME?
409	12.3759	12.3759	#NAME?	409		11.296	#NAME?
410	139	12.3759	#NAME?	410		11.3237	#NAME?
411	139	12.4072	#NAME?	411		11.3514	#NAME?
412	12.4072	12.4072	#NAME?	412		11.3791	#NAME?
413	12.4385	12.4385	#NAME?	413		11.4068	#NAME?
414	139	12.4385	#NAME?	414		11.4345	#NAME?
415	139	12.4698	#NAME?	415		11.4622	#NAME?
416	12.4698	12.4698	#NAME?	416		11.4899	#NAME?
417	12.5011	12.5011	#NAME?	417		11.5175	#NAME?
418	139	12.5011	#NAME?	418		11.5452	#NAME?
419	139	12.5324	#NAME?	419		11.5729	#NAME?
420	12.5324	12.5324	#NAME?	420		11.6006	#NAME?
421	12.5637	12.5637	#NAME?	421		11.6283	#NAME?
422	139	12.5637	#NAME?	422		11.656	#NAME?
423	139	12.595	#NAME?	423		11.6837	#NAME?
424	12.595	12.595	#NAME?	424		11.7113	#NAME?
425	12.6263	12.6263	#NAME?	425		11.739	#NAME?
426	139	12.6263	#NAME?	426		11.7667	#NAME?
427	139	12.6576	#NAME?	427		11.7944	#NAME?
428	12.6576	12.6576	#NAME?	428		11.8221	#NAME?
429	12.6888	12.6888	#NAME?	429		11.8498	#NAME?
430	139	12.6888	#NAME?	430		11.8775	#NAME?
431	139	12.7201	#NAME?	431		11.9051	#NAME?
432	12.7201	12.7201	#NAME?	432		11.9328	#NAME?
433	12.7514	12.7514	#NAME?	433		11.9605	#NAME?
434	139	12.7514	#NAME?	434		11.9882	#NAME?
435	139	12.7827	#NAME?	435		12.0159	#NAME?
436	12.7827	12.7827	#NAME?	436		12.0436	#NAME?
437	12.814	12.814	#NAME?	437		12.0713	#NAME?
438	139	12.814	#NAME?	438		12.099	#NAME?
439	139	12.8453	#NAME?	439		12.1266	#NAME?
440	12.8453	12.8453	#NAME?	440		12.1543	#NAME?
441	12.8766	12.8766	#NAME?	441		12.182	#NAME?
442	139	12.8766	#NAME?	442		12.2097	#NAME?
443	139	12.9079	#NAME?	443		12.2374	#NAME?
444	12.9079	12.9079	#NAME?	444		12.2651	#NAME?
445	12.9392	12.9392	#NAME?	445		12.2928	#NAME?
446	139	12.9392	#NAME?	446		12.3204	#NAME?
447	139	12.9705	#NAME?	447		12.3481	#NAME?
448	12.9705	12.9705	#NAME?	448		12.3758	#NAME?
449	13.0018	13.0018	#NAME?	449		12.4035	#NAME?
450	139	13.0018	#NAME?	450		12.4312	#NAME?
451	139	13.0331	#NAME?	451		12.4589	#NAME?
452	13.0331	13.0331	#NAME?	452		12.4866	#NAME?
453	13.0644	13.0644	#NAME?	453		12.5143	#NAME?
454	139	13.0644	#NAME?	454		12.5419	#NAME?
455	139	13.0957	#NAME?	455		12.5696	#NAME?
456	13.0957	13.0957	#NAME?	456		12.5973	#NAME?
457	13.127	13.127	#NAME?	457		12.625	#NAME?
458	139	13.127	#NAME?	458		12.6527	#NAME?
459	139	13.1583	#NAME?	459		12.6804	#NAME?
460	13.1583	13.1583	#NAME?	460		12.7081	#NAME?
461	13.1896	13.1896	#NAME?	461		12.7357	#NAME?
462	139	13.1896	#NAME?	462		12.7634	#NAME?
463	139	13.2209	#NAME?	463		12.7911	#NAME?
464	13.2209	13.2209	#NAME?	464		12.8188	#NAME?
465	13.2522	13.2522	#NAME?	465		12.8465	#NAME?
466	139	13.2522	#NAME?	466		12.8742	#NAME?
467	139	13.2835	#NAME?	467		12.9019	#NAME?
468	13.2835	13.2835	#NAME?	468		12.9295	#NAME?
469	13.3148	13.3148	#NAME?	469		12.9572	#NAME?
470	139	13.3148	#NAME?	470		12.9849	#NAME?
471	139	13.3461	#NAME?	471		13.0126	#NAME?
472	13.3461	13.3461	#NAME?	472		13.0403	#NAME?
473	13.3774	13.3774	#NAME?	473		13.068	#NAME?
474	139	13.3774	#NAME?	474		13.0957	#NAME?
475	139	13.4087	#NAME?	475		13.1234	#NAME?
476	13.4087	13.4087	#NAME?	476		13.151	#NAME?
477	13.44	13.44	#NAME?	477		13.1787	#NAME?
478	139	13.44	#NAME?	478		13.2064	#NAME?
479	139	13.4713	#NAME?	479		13.2341	#NAME?
480	13.4713	13.4713	#NAME?	480		13.2618	#NAME?
481	13.5025	13.5025	#NAME?	481		13.2895	#NAME?
482	139	13.5025	#NAME?	482		13.3172	#NAME?
483	139	13.5338	#NAME?	483		13.3448	#NAME?
484	13.5338	13.5338	#NAME?	484		13.3725	#NAME?
485	13.5651	13.5651	#NAME?	485		13.4002	#NAME?
486	139	13.5651	#NAME?	486		13.4279	#NAME?
487	139	13.5964	#NAME?	487		13.4556	#NAME?
488	13.5964	13.5964	#NAME?	488		13.4833	#NAME?
489	13.6277	13.6277	#NAME?	489		13.511	#NAME?
490	139	13.6277	#NAME?	490		13.5386	#NAME?
491	139	13.659	#NAME?	491		13.5663	#NAME?
492	13.659	13.659	#NAME?	492		13.594	#NAME?
493	13.6903	13.6903	#NAME?	493		13.6217	#NAME?
494	139	13.6903	#NAME?	494		13.6494	#NAME?
495	139	13.7216	#NAME?	495		13.6771	#NAME?
496	13.7216	13.7216	#NAME?	496		13.7048	#NAME?
497	13.7529	13.7529	#NAME?	497		13.7325	#NAME?
498	139	13.7529	#NAME?	498		13.7601	#NAME?
499	139	13.7842	#NAME?	499		13.7878	#NAME?
500	13.7842	13.7842	#NAME?	500		13.8155	#NAME?

## Sheet: XLSTAT_20210412_100940_1_HID1
1	0.0945818	2.08	0.0472067	3	0.0333124
1	0.118464	1.92	0.0521455	3	0.099462
0.94	0.11971	2.08	0.0635622	3	0.133506
1.06	0.13269	1.92	0.0654971	3.04444	0.166485
1.04	0.154833	2.08	0.0739695	2.95556	0.177
0.96	0.164076	1.92	0.0783815	3.04444	0.194794
1	0.166067	2.16	0.0811067	2.95556	0.208096
0.9	0.180973	1.84	0.0823889	3.08889	0.213294
1.1	0.188317	2.05333	0.0824444	2.91111	0.219033
0.95	0.189299	1.94667	0.08382	3.02963	0.223247
1.05	0.189382	2	0.0888068	2.97037	0.229981
1.08	0.19015	1.88	0.0903818	3	0.249164
0.92	0.192873	2.12	0.0908856	2.84444	0.249627
1.02667	0.197135	2.16	0.0928705	3.15556	0.254796
0.973333	0.207243	1.84	0.092988	2.8963	0.259788
1	0.217036	2.05333	0.0932246	3.1037	0.264278
0.9	0.22018	1.94667	0.0967347	2.94815	0.266699
1.1	0.220636	2.16	0.0992439	3.05185	0.2685
0.95	0.234231	1.84	0.101945	3	0.274859
1.05	0.235808	2.05333	0.102275	2.8	0.276509
1	0.238532	1.94667	0.104782	3.2	0.278509
0.86	0.240819	2.08	0.106959	2.85	0.27885
1.14	0.243988	1.92	0.1086	3.15	0.281607
0.906667	0.2457	2	0.122229	2.9	0.281892
1.09333	0.253598	2	0.125745	3.1	0.28227
0.953333	0.25506	2.08	0.130883	2.95	0.284564
1.04667	0.257271	1.92	0.135709	3.05	0.287351
1.2	0.266079	2	0.140112	3	0.310091
0.8	0.266171	2	0.146474	2.88889	0.3129
1.15556	0.266616	2.08	0.15086	3.11111	0.314162
0.844444	0.267367	1.92	0.151463	2.94444	0.315174
1.11111	0.267771	2.16	0.156286	3.05556	0.32238
0.888889	0.276071	1.84	0.158619	3	0.333123
1.06667	0.276076	2.05333	0.159432	2.88889	0.335156
0.933333	0.278563	1.94667	0.162273	3.11111	0.33534
1.02222	0.280331	2	0.172944	2.94444	0.339818
0.977778	0.284727	2.16	0.176529	3.05556	0.345744
1	0.292319	1.84	0.177743	3	0.371414
0.94	0.292847	2.05333	0.179564	2.93333	0.37842
1.06	0.295531	1.94667	0.181582	3.06667	0.379162
1.04	0.31142	2	0.188152	3	0.389019
0.96	0.327382	2	0.191722	2.93333	0.395782
1.12	0.335315	2	0.1968	3.06667	0.41271
0.88	0.338137	2	0.202528	3	0.421886
1.072	0.33876	2.08	0.208738	2.93333	0.43817
0.928	0.3426	1.92	0.21	3.06667	0.4464
1.024	0.3486	2	0.21396	3	0.454154
0.976	0.35425	1.88	0.216077	2.84444	0.456238
1	0.360227	2.12	0.218291	3.15556	0.458972
1	0.3969	2	0.24156	2.8963	0.460809
1.04	0.411664	2	0.246163	3.1037	0.464722
0.96	0.425657	1.8	0.247091	2.94815	0.467094
1	0.435704	2.2	0.249524	3.05185	0.467588
1	0.478762	1.9	0.250294	3.04444	0.478971
1	0.54431	2.1	0.251742	2.95556	0.496558
1	0.688982	2	0.2538	3	0.550147
		1.88	0.256909	3	0.592909
		2.12	0.25691	3	0.629719
		2.08	0.258793	3	0.77166
		1.92	0.26203
		2.08	0.266355
		1.92	0.2697
		2	0.275843
		2.08	0.28433
		1.92	0.287919
		2.08	0.295862
		1.92	0.29645
		2	0.315112
		2	0.318283
		1.88	0.318448
		2.12	0.322627
		2	0.323079
		1.88	0.3267
		2.12	0.327724
		2	0.330788
		2	0.337085
		1.88	0.338837
		2.12	0.341381
		2.08	0.355943
		1.92	0.361154
		2	0.361654
		1.88	0.363483
		2.12	0.3654
		2	0.371387
		2	0.379235
		2.08	0.387012
		1.92	0.390587
		2	0.399491
		2	0.403172
		2	0.410019
		2	0.413163
		1.88	0.41428
		2.12	0.416067
		2.08	0.42142
		1.92	0.421725
		2.16	0.432979
		1.84	0.435579
		2.05333	0.4362
		1.94667	0.437898
		2	0.438227
		2.08	0.445618
		1.92	0.450451
		2.08	0.454915
		1.92	0.45504
		2.08	0.465927
		1.92	0.46608
		2	0.47076
		1.88	0.472722
		2.12	0.475301
		2	0.482682
		2.08	0.483436
		1.92	0.485039
		2.08	0.49416
		1.92	0.494942
		2	0.500782
		2	0.505978
		2.08	0.510895
		1.92	0.512966
		2.16	0.535293
		1.84	0.536438
		2.05333	0.536749
		1.94667	0.540286
		2.08	0.543723
		1.92	0.546805
		2	0.552398
		2	0.554808
		2	0.571588
		2	0.577101
		2	0.588012
		2	0.608631
		2	0.625659
		2	0.632122
		2.08	0.640065
		1.92	0.642941
		2	0.666342
		2	0.682745
		2	0.693012
		2	0.699744
		2	0.704856
		2	0.719774
		2	0.756583
		2	0.812029
		2	0.848161

## Sheet: XLSTAT_20210412_100940_1_HID
1	5.99146	5.99146	#NAME?	1		0	#NAME?
2	139	5.99146	#NAME?	2		0.0276864	#NAME?
3	139	6.02276	#NAME?	3		0.0553728	#NAME?
4	6.02276	6.02276	#NAME?	4		0.0830592	#NAME?
5	6.05406	6.05406	#NAME?	5		0.110746	#NAME?
6	139	6.05406	#NAME?	6		0.138432	#NAME?
7	139	6.08535	#NAME?	7		0.166118	#NAME?
8	6.08535	6.08535	#NAME?	8		0.193805	#NAME?
9	6.11665	6.11665	#NAME?	9		0.221491	#NAME?
10	139	6.11665	#NAME?	10		0.249178	#NAME?
11	139	6.14795	#NAME?	11		0.276864	#NAME?
12	6.14795	6.14795	#NAME?	12		0.30455	#NAME?
13	6.17924	6.17924	#NAME?	13		0.332237	#NAME?
14	139	6.17924	#NAME?	14		0.359923	#NAME?
15	139	6.21054	#NAME?	15		0.38761	#NAME?
16	6.21054	6.21054	#NAME?	16		0.415296	#NAME?
17	6.24183	6.24183	#NAME?	17		0.442982	#NAME?
18	139	6.24183	#NAME?	18		0.470669	#NAME?
19	139	6.27313	#NAME?	19		0.498355	#NAME?
20	6.27313	6.27313	#NAME?	20		0.526041	#NAME?
21	6.30443	6.30443	#NAME?	21		0.553728	#NAME?
22	139	6.30443	#NAME?	22		0.581414	#NAME?
23	139	6.33572	#NAME?	23		0.609101	#NAME?
24	6.33572	6.33572	#NAME?	24		0.636787	#NAME?
25	6.36702	6.36702	#NAME?	25		0.664473	#NAME?
26	139	6.36702	#NAME?	26		0.69216	#NAME?
27	139	6.39831	#NAME?	27		0.719846	#NAME?
28	6.39831	6.39831	#NAME?	28		0.747533	#NAME?
29	6.42961	6.42961	#NAME?	29		0.775219	#NAME?
30	139	6.42961	#NAME?	30		0.802905	#NAME?
31	139	6.46091	#NAME?	31		0.830592	#NAME?
32	6.46091	6.46091	#NAME?	32		0.858278	#NAME?
33	6.4922	6.4922	#NAME?	33		0.885965	#NAME?
34	139	6.4922	#NAME?	34		0.913651	#NAME?
35	139	6.5235	#NAME?	35		0.941337	#NAME?
36	6.5235	6.5235	#NAME?	36		0.969024	#NAME?
37	6.5548	6.5548	#NAME?	37		0.99671	#NAME?
38	139	6.5548	#NAME?	38		1.0244	#NAME?
39	139	6.58609	#NAME?	39		1.05208	#NAME?
40	6.58609	6.58609	#NAME?	40		1.07977	#NAME?
41	6.61739	6.61739	#NAME?	41		1.10746	#NAME?
42	139	6.61739	#NAME?	42		1.13514	#NAME?
43	139	6.64868	#NAME?	43		1.16283	#NAME?
44	6.64868	6.64868	#NAME?	44		1.19051	#NAME?
45	6.67998	6.67998	#NAME?	45		1.2182	#NAME?
46	139	6.67998	#NAME?	46		1.24589	#NAME?
47	139	6.71128	#NAME?	47		1.27357	#NAME?
48	6.71128	6.71128	#NAME?	48		1.30126	#NAME?
49	6.74257	6.74257	#NAME?	49		1.32895	#NAME?
50	139	6.74257	#NAME?	50		1.35663	#NAME?
51	139	6.77387	#NAME?	51		1.38432	#NAME?
52	6.77387	6.77387	#NAME?	52		1.41201	#NAME?
53	6.80517	6.80517	#NAME?	53		1.43969	#NAME?
54	139	6.80517	#NAME?	54		1.46738	#NAME?
55	139	6.83646	#NAME?	55		1.49507	#NAME?
56	6.83646	6.83646	#NAME?	56		1.52275	#NAME?
57	6.86776	6.86776	#NAME?	57		1.55044	#NAME?
58	139	6.86776	#NAME?	58		1.57812	#NAME?
59	139	6.89905	#NAME?	59		1.60581	#NAME?
60	6.89905	6.89905	#NAME?	60		1.6335	#NAME?
61	6.93035	6.93035	#NAME?	61		1.66118	#NAME?
62	139	6.93035	#NAME?	62		1.68887	#NAME?
63	139	6.96165	#NAME?	63		1.71656	#NAME?
64	6.96165	6.96165	#NAME?	64		1.74424	#NAME?
65	6.99294	6.99294	#NAME?	65		1.77193	#NAME?
66	139	6.99294	#NAME?	66		1.79962	#NAME?
67	139	7.02424	#NAME?	67		1.8273	#NAME?
68	7.02424	7.02424	#NAME?	68		1.85499	#NAME?
69	7.05553	7.05553	#NAME?	69		1.88267	#NAME?
70	139	7.05553	#NAME?	70		1.91036	#NAME?
71	139	7.08683	#NAME?	71		1.93805	#NAME?
72	7.08683	7.08683	#NAME?	72		1.96573	#NAME?
73	7.11813	7.11813	#NAME?	73		1.99342	#NAME?
74	139	7.11813	#NAME?	74		2.02111	#NAME?
75	139	7.14942	#NAME?	75		2.04879	#NAME?
76	7.14942	7.14942	#NAME?	76		2.07648	#NAME?
77	7.18072	7.18072	#NAME?	77		2.10417	#NAME?
78	139	7.18072	#NAME?	78		2.13185	#NAME?
79	139	7.21202	#NAME?	79		2.15954	#NAME?
80	7.21202	7.21202	#NAME?	80		2.18723	#NAME?
81	7.24331	7.24331	#NAME?	81		2.21491	#NAME?
82	139	7.24331	#NAME?	82		2.2426	#NAME?
83	139	7.27461	#NAME?	83		2.27028	#NAME?
84	7.27461	7.27461	#NAME?	84		2.29797	#NAME?
85	7.3059	7.3059	#NAME?	85		2.32566	#NAME?
86	139	7.3059	#NAME?	86		2.35334	#NAME?
87	139	7.3372	#NAME?	87		2.38103	#NAME?
88	7.3372	7.3372	#NAME?	88		2.40872	#NAME?
89	7.3685	7.3685	#NAME?	89		2.4364	#NAME?
90	139	7.3685	#NAME?	90		2.46409	#NAME?
91	139	7.39979	#NAME?	91		2.49178	#NAME?
92	7.39979	7.39979	#NAME?	92		2.51946	#NAME?
93	7.43109	7.43109	#NAME?	93		2.54715	#NAME?
94	139	7.43109	#NAME?	94		2.57483	#NAME?
95	139	7.46239	#NAME?	95		2.60252	#NAME?
96	7.46239	7.46239	#NAME?	96		2.63021	#NAME?
97	7.49368	7.49368	#NAME?	97		2.65789	#NAME?
98	139	7.49368	#NAME?	98		2.68558	#NAME?
99	139	7.52498	#NAME?	99		2.71327	#NAME?
100	7.52498	7.52498	#NAME?	100		2.74095	#NAME?
101	7.55627	7.55627	#NAME?	101		2.76864	#NAME?
102	139	7.55627	#NAME?	102		2.79633	#NAME?
103	139	7.58757	#NAME?	103		2.82401	#NAME?
104	7.58757	7.58757	#NAME?	104		2.8517	#NAME?
105	7.61887	7.61887	#NAME?	105		2.87938	#NAME?
106	139	7.61887	#NAME?	106		2.90707	#NAME?
107	139	7.65016	#NAME?	107		2.93476	#NAME?
108	7.65016	7.65016	#NAME?	108		2.96244	#NAME?
109	7.68146	7.68146	#NAME?	109		2.99013	#NAME?
110	139	7.68146	#NAME?	110		3.01782	#NAME?
111	139	7.71275	#NAME?	111		3.0455	#NAME?
112	7.71275	7.71275	#NAME?	112		3.07319	#NAME?
113	7.74405	7.74405	#NAME?	113		3.10088	#NAME?
114	139	7.74405	#NAME?	114		3.12856	#NAME?
115	139	7.77535	#NAME?	115		3.15625	#NAME?
116	7.77535	7.77535	#NAME?	116		3.18394	#NAME?
117	7.80664	7.80664	#NAME?	117		3.21162	#NAME?
118	139	7.80664	#NAME?	118		3.23931	#NAME?
119	139	7.83794	#NAME?	119		3.26699	#NAME?
120	7.83794	7.83794	#NAME?	120		3.29468	#NAME?
121	7.86924	7.86924	#NAME?	121		3.32237	#NAME?
122	139	7.86924	#NAME?	122		3.35005	#NAME?
123	139	7.90053	#NAME?	123		3.37774	#NAME?
124	7.90053	7.90053	#NAME?	124		3.40543	#NAME?
125	7.93183	7.93183	#NAME?	125		3.43311	#NAME?
126	139	7.93183	#NAME?	126		3.4608	#NAME?
127	139	7.96312	#NAME?	127		3.48849	#NAME?
128	7.96312	7.96312	#NAME?	128		3.51617	#NAME?
129	7.99442	7.99442	#NAME?	129		3.54386	#NAME?
130	139	7.99442	#NAME?	130		3.57154	#NAME?
131	139	8.02572	#NAME?	131		3.59923	#NAME?
132	8.02572	8.02572	#NAME?	132		3.62692	#NAME?
133	8.05701	8.05701	#NAME?	133		3.6546	#NAME?
134	139	8.05701	#NAME?	134		3.68229	#NAME?
135	139	8.08831	#NAME?	135		3.70998	#NAME?
136	8.08831	8.08831	#NAME?	136		3.73766	#NAME?
137	8.11961	8.11961	#NAME?	137		3.76535	#NAME?
138	139	8.11961	#NAME?	138		3.79304	#NAME?
139	139	8.1509	#NAME?	139		3.82072	#NAME?
140	8.1509	8.1509	#NAME?	140		3.84841	#NAME?
141	8.1822	8.1822	#NAME?	141		3.8761	#NAME?
142	139	8.1822	#NAME?	142		3.90378	#NAME?
143	139	8.21349	#NAME?	143		3.93147	#NAME?
144	8.21349	8.21349	#NAME?	144		3.95915	#NAME?
145	8.24479	8.24479	#NAME?	145		3.98684	#NAME?
146	139	8.24479	#NAME?	146		4.01453	#NAME?
147	139	8.27609	#NAME?	147		4.04221	#NAME?
148	8.27609	8.27609	#NAME?	148		4.0699	#NAME?
149	8.30738	8.30738	#NAME?	149		4.09759	#NAME?
150	139	8.30738	#NAME?	150		4.12527	#NAME?
151	139	8.33868	#NAME?	151		4.15296	#NAME?
152	8.33868	8.33868	#NAME?	152		4.18065	#NAME?
153	8.36997	8.36997	#NAME?	153		4.20833	#NAME?
154	139	8.36997	#NAME?	154		4.23602	#NAME?
155	139	8.40127	#NAME?	155		4.2637	#NAME?
156	8.40127	8.40127	#NAME?	156		4.29139	#NAME?
157	8.43257	8.43257	#NAME?	157		4.31908	#NAME?
158	139	8.43257	#NAME?	158		4.34676	#NAME?
159	139	8.46386	#NAME?	159		4.37445	#NAME?
160	8.46386	8.46386	#NAME?	160		4.40214	#NAME?
161	8.49516	8.49516	#NAME?	161		4.42982	#NAME?
162	139	8.49516	#NAME?	162		4.45751	#NAME?
163	139	8.52646	#NAME?	163		4.4852	#NAME?
164	8.52646	8.52646	#NAME?	164		4.51288	#NAME?
165	8.55775	8.55775	#NAME?	165		4.54057	#NAME?
166	139	8.55775	#NAME?	166		4.56825	#NAME?
167	139	8.58905	#NAME?	167		4.59594	#NAME?
168	8.58905	8.58905	#NAME?	168		4.62363	#NAME?
169	8.62034	8.62034	#NAME?	169		4.65131	#NAME?
170	139	8.62034	#NAME?	170		4.679	#NAME?
171	139	8.65164	#NAME?	171		4.70669	#NAME?
172	8.65164	8.65164	#NAME?	172		4.73437	#NAME?
173	8.68294	8.68294	#NAME?	173		4.76206	#NAME?
174	139	8.68294	#NAME?	174		4.78975	#NAME?
175	139	8.71423	#NAME?	175		4.81743	#NAME?
176	8.71423	8.71423	#NAME?	176		4.84512	#NAME?
177	8.74553	8.74553	#NAME?	177		4.87281	#NAME?
178	139	8.74553	#NAME?	178		4.90049	#NAME?
179	139	8.77682	#NAME?	179		4.92818	#NAME?
180	8.77682	8.77682	#NAME?	180		4.95586	#NAME?
181	8.80812	8.80812	#NAME?	181		4.98355	#NAME?
182	139	8.80812	#NAME?	182		5.01124	#NAME?
183	139	8.83942	#NAME?	183		5.03892	#NAME?
184	8.83942	8.83942	#NAME?	184		5.06661	#NAME?
185	8.87071	8.87071	#NAME?	185		5.0943	#NAME?
186	139	8.87071	#NAME?	186		5.12198	#NAME?
187	139	8.90201	#NAME?	187		5.14967	#NAME?
188	8.90201	8.90201	#NAME?	188		5.17736	#NAME?
189	8.93331	8.93331	#NAME?	189		5.20504	#NAME?
190	139	8.93331	#NAME?	190		5.23273	#NAME?
191	139	8.9646	#NAME?	191		5.26041	#NAME?
192	8.9646	8.9646	#NAME?	192		5.2881	#NAME?
193	8.9959	8.9959	#NAME?	193		5.31579	#NAME?
194	139	8.9959	#NAME?	194		5.34347	#NAME?
195	139	9.02719	#NAME?	195		5.37116	#NAME?
196	9.02719	9.02719	#NAME?	196		5.39885	#NAME?
197	9.05849	9.05849	#NAME?	197		5.42653	#NAME?
198	139	9.05849	#NAME?	198		5.45422	#NAME?
199	139	9.08979	#NAME?	199		5.48191	#NAME?
200	9.08979	9.08979	#NAME?	200		5.50959	#NAME?
201	9.12108	9.12108	#NAME?	201		5.53728	#NAME?
202	139	9.12108	#NAME?	202		5.56497	#NAME?
203	139	9.15238	#NAME?	203		5.59265	#NAME?
204	9.15238	9.15238	#NAME?	204		5.62034	#NAME?
205	9.18368	9.18368	#NAME?	205		5.64802	#NAME?
206	139	9.18368	#NAME?	206		5.67571	#NAME?
207	139	9.21497	#NAME?	207		5.7034	#NAME?
208	9.21497	9.21497	#NAME?	208		5.73108	#NAME?
209	9.24627	9.24627	#NAME?	209		5.75877	#NAME?
210	139	9.24627	#NAME?	210		5.78646	#NAME?
211	139	9.27756	#NAME?	211		5.81414	#NAME?
212	9.27756	9.27756	#NAME?	212		5.84183	#NAME?
213	9.30886	9.30886	#NAME?	213		5.86952	#NAME?
214	139	9.30886	#NAME?	214		5.8972	#NAME?
215	139	9.34016	#NAME?	215		5.92489	#NAME?
216	9.34016	9.34016	#NAME?	216		5.95257	#NAME?
217	9.37145	9.37145	#NAME?	217		5.98026	#NAME?
218	139	9.37145	#NAME?	218		6.00795	#NAME?
219	139	9.40275	#NAME?	219		6.03563	#NAME?
220	9.40275	9.40275	#NAME?	220		6.06332	#NAME?
221	9.43404	9.43404	#NAME?	221		6.09101	#NAME?
222	139	9.43404	#NAME?	222		6.11869	#NAME?
223	139	9.46534	#NAME?	223		6.14638	#NAME?
224	9.46534	9.46534	#NAME?	224		6.17407	#NAME?
225	9.49664	9.49664	#NAME?	225		6.20175	#NAME?
226	139	9.49664	#NAME?	226		6.22944	#NAME?
227	139	9.52793	#NAME?	227		6.25713	#NAME?
228	9.52793	9.52793	#NAME?	228		6.28481	#NAME?
229	9.55923	9.55923	#NAME?	229		6.3125	#NAME?
230	139	9.55923	#NAME?	230		6.34018	#NAME?
231	139	9.59053	#NAME?	231		6.36787	#NAME?
232	9.59053	9.59053	#NAME?	232		6.39556	#NAME?
233	9.62182	9.62182	#NAME?	233		6.42324	#NAME?
234	139	9.62182	#NAME?	234		6.45093	#NAME?
235	139	9.65312	#NAME?	235		6.47862	#NAME?
236	9.65312	9.65312	#NAME?	236		6.5063	#NAME?
237	9.68441	9.68441	#NAME?	237		6.53399	#NAME?
238	139	9.68441	#NAME?	238		6.56168	#NAME?
239	139	9.71571	#NAME?	239		6.58936	#NAME?
240	9.71571	9.71571	#NAME?	240		6.61705	#NAME?
241	9.74701	9.74701	#NAME?	241		6.64473	#NAME?
242	139	9.74701	#NAME?	242		6.67242	#NAME?
243	139	9.7783	#NAME?	243		6.70011	#NAME?
244	9.7783	9.7783	#NAME?	244		6.72779	#NAME?
245	9.8096	9.8096	#NAME?	245		6.75548	#NAME?
246	139	9.8096	#NAME?	246		6.78317	#NAME?
247	139	9.8409	#NAME?	247		6.81085	#NAME?
248	9.8409	9.8409	#NAME?	248		6.83854	#NAME?
249	9.87219	9.87219	#NAME?	249		6.86623	#NAME?
250	139	9.87219	#NAME?	250		6.89391	#NAME?
251	139	9.90349	#NAME?	251		6.9216	#NAME?
252	9.90349	9.90349	#NAME?	252		6.94928	#NAME?
253	9.93478	9.93478	#NAME?	253		6.97697	#NAME?
254	139	9.93478	#NAME?	254		7.00466	#NAME?
255	139	9.96608	#NAME?	255		7.03234	#NAME?
256	9.96608	9.96608	#NAME?	256		7.06003	#NAME?
257	9.99738	9.99738	#NAME?	257		7.08772	#NAME?
258	139	9.99738	#NAME?	258		7.1154	#NAME?
259	139	10.0287	#NAME?	259		7.14309	#NAME?
260	10.0287	10.0287	#NAME?	260		7.17078	#NAME?
261	10.06	10.06	#NAME?	261		7.19846	#NAME?
262	139	10.06	#NAME?	262		7.22615	#NAME?
263	139	10.0913	#NAME?	263		7.25384	#NAME?
264	10.0913	10.0913	#NAME?	264		7.28152	#NAME?
265	10.1226	10.1226	#NAME?	265		7.30921	#NAME?
266	139	10.1226	#NAME?	266		7.33689	#NAME?
267	139	10.1539	#NAME?	267		7.36458	#NAME?
268	10.1539	10.1539	#NAME?	268		7.39227	#NAME?
269	10.1852	10.1852	#NAME?	269		7.41995	#NAME?
270	139	10.1852	#NAME?	270		7.44764	#NAME?
271	139	10.2164	#NAME?	271		7.47533	#NAME?
272	10.2164	10.2164	#NAME?	272		7.50301	#NAME?
273	10.2477	10.2477	#NAME?	273		7.5307	#NAME?
274	139	10.2477	#NAME?	274		7.55839	#NAME?
275	139	10.279	#NAME?	275		7.58607	#NAME?
276	10.279	10.279	#NAME?	276		7.61376	#NAME?
277	10.3103	10.3103	#NAME?	277		7.64144	#NAME?
278	139	10.3103	#NAME?	278		7.66913	#NAME?
279	139	10.3416	#NAME?	279		7.69682	#NAME?
280	10.3416	10.3416	#NAME?	280		7.7245	#NAME?
281	10.3729	10.3729	#NAME?	281		7.75219	#NAME?
282	139	10.3729	#NAME?	282		7.77988	#NAME?
283	139	10.4042	#NAME?	283		7.80756	#NAME?
284	10.4042	10.4042	#NAME?	284		7.83525	#NAME?
285	10.4355	10.4355	#NAME?	285		7.86294	#NAME?
286	139	10.4355	#NAME?	286		7.89062	#NAME?
287	139	10.4668	#NAME?	287		7.91831	#NAME?
288	10.4668	10.4668	#NAME?	288		7.946	#NAME?
289	10.4981	10.4981	#NAME?	289		7.97368	#NAME?
290	139	10.4981	#NAME?	290		8.00137	#NAME?
291	139	10.5294	#NAME?	291		8.02905	#NAME?
292	10.5294	10.5294	#NAME?	292		8.05674	#NAME?
293	10.5607	10.5607	#NAME?	293		8.08443	#NAME?
294	139	10.5607	#NAME?	294		8.11211	#NAME?
295	139	10.592	#NAME?	295		8.1398	#NAME?
296	10.592	10.592	#NAME?	296		8.16749	#NAME?
297	10.6233	10.6233	#NAME?	297		8.19517	#NAME?
298	139	10.6233	#NAME?	298		8.22286	#NAME?
299	139	10.6546	#NAME?	299		8.25055	#NAME?
300	10.6546	10.6546	#NAME?	300		8.27823	#NAME?
301	10.6859	10.6859	#NAME?	301		8.30592	#NAME?
302	139	10.6859	#NAME?	302		8.3336	#NAME?
303	139	10.7172	#NAME?	303		8.36129	#NAME?
304	10.7172	10.7172	#NAME?	304		8.38898	#NAME?
305	10.7485	10.7485	#NAME?	305		8.41666	#NAME?
306	139	10.7485	#NAME?	306		8.44435	#NAME?
307	139	10.7798	#NAME?	307		8.47204	#NAME?
308	10.7798	10.7798	#NAME?	308		8.49972	#NAME?
309	10.8111	10.8111	#NAME?	309		8.52741	#NAME?
310	139	10.8111	#NAME?	310		8.5551	#NAME?
311	139	10.8424	#NAME?	311		8.58278	#NAME?
312	10.8424	10.8424	#NAME?	312		8.61047	#NAME?
313	10.8737	10.8737	#NAME?	313		8.63815	#NAME?
314	139	10.8737	#NAME?	314		8.66584	#NAME?
315	139	10.905	#NAME?	315		8.69353	#NAME?
316	10.905	10.905	#NAME?	316		8.72121	#NAME?
317	10.9363	10.9363	#NAME?	317		8.7489	#NAME?
318	139	10.9363	#NAME?	318		8.77659	#NAME?
319	139	10.9676	#NAME?	319		8.80427	#NAME?
320	10.9676	10.9676	#NAME?	320		8.83196	#NAME?
321	10.9989	10.9989	#NAME?	321		8.85965	#NAME?
322	139	10.9989	#NAME?	322		8.88733	#NAME?
323	139	11.0302	#NAME?	323		8.91502	#NAME?
324	11.0302	11.0302	#NAME?	324		8.94271	#NAME?
325	11.0614	11.0614	#NAME?	325		8.97039	#NAME?
326	139	11.0614	#NAME?	326		8.99808	#NAME?
327	139	11.0927	#NAME?	327		9.02576	#NAME?
328	11.0927	11.0927	#NAME?	328		9.05345	#NAME?
329	11.124	11.124	#NAME?	329		9.08114	#NAME?
330	139	11.124	#NAME?	330		9.10882	#NAME?
331	139	11.1553	#NAME?	331		9.13651	#NAME?
332	11.1553	11.1553	#NAME?	332		9.1642	#NAME?
333	11.1866	11.1866	#NAME?	333		9.19188	#NAME?
334	139	11.1866	#NAME?	334		9.21957	#NAME?
335	139	11.2179	#NAME?	335		9.24726	#NAME?
336	11.2179	11.2179	#NAME?	336		9.27494	#NAME?
337	11.2492	11.2492	#NAME?	337		9.30263	#NAME?
338	139	11.2492	#NAME?	338		9.33031	#NAME?
339	139	11.2805	#NAME?	339		9.358	#NAME?
340	11.2805	11.2805	#NAME?	340		9.38569	#NAME?
341	11.3118	11.3118	#NAME?	341		9.41337	#NAME?
342	139	11.3118	#NAME?	342		9.44106	#NAME?
343	139	11.3431	#NAME?	343		9.46875	#NAME?
344	11.3431	11.3431	#NAME?	344		9.49643	#NAME?
345	11.3744	11.3744	#NAME?	345		9.52412	#NAME?
346	139	11.3744	#NAME?	346		9.55181	#NAME?
347	139	11.4057	#NAME?	347		9.57949	#NAME?
348	11.4057	11.4057	#NAME?	348		9.60718	#NAME?
349	11.437	11.437	#NAME?	349		9.63487	#NAME?
350	139	11.437	#NAME?	350		9.66255	#NAME?
351	139	11.4683	#NAME?	351		9.69024	#NAME?
352	11.4683	11.4683	#NAME?	352		9.71792	#NAME?
353	11.4996	11.4996	#NAME?	353		9.74561	#NAME?
354	139	11.4996	#NAME?	354		9.7733	#NAME?
355	139	11.5309	#NAME?	355		9.80098	#NAME?
356	11.5309	11.5309	#NAME?	356		9.82867	#NAME?
357	11.5622	11.5622	#NAME?	357		9.85636	#NAME?
358	139	11.5622	#NAME?	358		9.88404	#NAME?
359	139	11.5935	#NAME?	359		9.91173	#NAME?
360	11.5935	11.5935	#NAME?	360		9.93942	#NAME?
361	11.6248	11.6248	#NAME?	361		9.9671	#NAME?
362	139	11.6248	#NAME?	362		9.99479	#NAME?
363	139	11.6561	#NAME?	363		10.0225	#NAME?
364	11.6561	11.6561	#NAME?	364		10.0502	#NAME?
365	11.6874	11.6874	#NAME?	365		10.0778	#NAME?
366	139	11.6874	#NAME?	366		10.1055	#NAME?
367	139	11.7187	#NAME?	367		10.1332	#NAME?
368	11.7187	11.7187	#NAME?	368		10.1609	#NAME?
369	11.75	11.75	#NAME?	369		10.1886	#NAME?
370	139	11.75	#NAME?	370		10.2163	#NAME?
371	139	11.7813	#NAME?	371		10.244	#NAME?
372	11.7813	11.7813	#NAME?	372		10.2717	#NAME?
373	11.8126	11.8126	#NAME?	373		10.2993	#NAME?
374	139	11.8126	#NAME?	374		10.327	#NAME?
375	139	11.8439	#NAME?	375		10.3547	#NAME?
376	11.8439	11.8439	#NAME?	376		10.3824	#NAME?
377	11.8751	11.8751	#NAME?	377		10.4101	#NAME?
378	139	11.8751	#NAME?	378		10.4378	#NAME?
379	139	11.9064	#NAME?	379		10.4655	#NAME?
380	11.9064	11.9064	#NAME?	380		10.4931	#NAME?
381	11.9377	11.9377	#NAME?	381		10.5208	#NAME?
382	139	11.9377	#NAME?	382		10.5485	#NAME?
383	139	11.969	#NAME?	383		10.5762	#NAME?
384	11.969	11.969	#NAME?	384		10.6039	#NAME?
385	12.0003	12.0003	#NAME?	385		10.6316	#NAME?
386	139	12.0003	#NAME?	386		10.6593	#NAME?
387	139	12.0316	#NAME?	387		10.6869	#NAME?
388	12.0316	12.0316	#NAME?	388		10.7146	#NAME?
389	12.0629	12.0629	#NAME?	389		10.7423	#NAME?
390	139	12.0629	#NAME?	390		10.77	#NAME?
391	139	12.0942	#NAME?	391		10.7977	#NAME?
392	12.0942	12.0942	#NAME?	392		10.8254	#NAME?
393	12.1255	12.1255	#NAME?	393		10.8531	#NAME?
394	139	12.1255	#NAME?	394		10.8808	#NAME?
395	139	12.1568	#NAME?	395		10.9084	#NAME?
396	12.1568	12.1568	#NAME?	396		10.9361	#NAME?
397	12.1881	12.1881	#NAME?	397		10.9638	#NAME?
398	139	12.1881	#NAME?	398		10.9915	#NAME?
399	139	12.2194	#NAME?	399		11.0192	#NAME?
400	12.2194	12.2194	#NAME?	400		11.0469	#NAME?
401	12.2507	12.2507	#NAME?	401		11.0746	#NAME?
402	139	12.2507	#NAME?	402		11.1022	#NAME?
403	139	12.282	#NAME?	403		11.1299	#NAME?
404	12.282	12.282	#NAME?	404		11.1576	#NAME?
405	12.3133	12.3133	#NAME?	405		11.1853	#NAME?
406	139	12.3133	#NAME?	406		11.213	#NAME?
407	139	12.3446	#NAME?	407		11.2407	#NAME?
408	12.3446	12.3446	#NAME?	408		11.2684	#NAME?
409	12.3759	12.3759	#NAME?	409		11.296	#NAME?
410	139	12.3759	#NAME?	410		11.3237	#NAME?
411	139	12.4072	#NAME?	411		11.3514	#NAME?
412	12.4072	12.4072	#NAME?	412		11.3791	#NAME?
413	12.4385	12.4385	#NAME?	413		11.4068	#NAME?
414	139	12.4385	#NAME?	414		11.4345	#NAME?
415	139	12.4698	#NAME?	415		11.4622	#NAME?
416	12.4698	12.4698	#NAME?	416		11.4899	#NAME?
417	12.5011	12.5011	#NAME?	417		11.5175	#NAME?
418	139	12.5011	#NAME?	418		11.5452	#NAME?
419	139	12.5324	#NAME?	419		11.5729	#NAME?
420	12.5324	12.5324	#NAME?	420		11.6006	#NAME?
421	12.5637	12.5637	#NAME?	421		11.6283	#NAME?
422	139	12.5637	#NAME?	422		11.656	#NAME?
423	139	12.595	#NAME?	423		11.6837	#NAME?
424	12.595	12.595	#NAME?	424		11.7113	#NAME?
425	12.6263	12.6263	#NAME?	425		11.739	#NAME?
426	139	12.6263	#NAME?	426		11.7667	#NAME?
427	139	12.6576	#NAME?	427		11.7944	#NAME?
428	12.6576	12.6576	#NAME?	428		11.8221	#NAME?
429	12.6888	12.6888	#NAME?	429		11.8498	#NAME?
430	139	12.6888	#NAME?	430		11.8775	#NAME?
431	139	12.7201	#NAME?	431		11.9051	#NAME?
432	12.7201	12.7201	#NAME?	432		11.9328	#NAME?
433	12.7514	12.7514	#NAME?	433		11.9605	#NAME?
434	139	12.7514	#NAME?	434		11.9882	#NAME?
435	139	12.7827	#NAME?	435		12.0159	#NAME?
436	12.7827	12.7827	#NAME?	436		12.0436	#NAME?
437	12.814	12.814	#NAME?	437		12.0713	#NAME?
438	139	12.814	#NAME?	438		12.099	#NAME?
439	139	12.8453	#NAME?	439		12.1266	#NAME?
440	12.8453	12.8453	#NAME?	440		12.1543	#NAME?
441	12.8766	12.8766	#NAME?	441		12.182	#NAME?
442	139	12.8766	#NAME?	442		12.2097	#NAME?
443	139	12.9079	#NAME?	443		12.2374	#NAME?
444	12.9079	12.9079	#NAME?	444		12.2651	#NAME?
445	12.9392	12.9392	#NAME?	445		12.2928	#NAME?
446	139	12.9392	#NAME?	446		12.3204	#NAME?
447	139	12.9705	#NAME?	447		12.3481	#NAME?
448	12.9705	12.9705	#NAME?	448		12.3758	#NAME?
449	13.0018	13.0018	#NAME?	449		12.4035	#NAME?
450	139	13.0018	#NAME?	450		12.4312	#NAME?
451	139	13.0331	#NAME?	451		12.4589	#NAME?
452	13.0331	13.0331	#NAME?	452		12.4866	#NAME?
453	13.0644	13.0644	#NAME?	453		12.5143	#NAME?
454	139	13.0644	#NAME?	454		12.5419	#NAME?
455	139	13.0957	#NAME?	455		12.5696	#NAME?
456	13.0957	13.0957	#NAME?	456		12.5973	#NAME?
457	13.127	13.127	#NAME?	457		12.625	#NAME?
458	139	13.127	#NAME?	458		12.6527	#NAME?
459	139	13.1583	#NAME?	459		12.6804	#NAME?
460	13.1583	13.1583	#NAME?	460		12.7081	#NAME?
461	13.1896	13.1896	#NAME?	461		12.7357	#NAME?
462	139	13.1896	#NAME?	462		12.7634	#NAME?
463	139	13.2209	#NAME?	463		12.7911	#NAME?
464	13.2209	13.2209	#NAME?	464		12.8188	#NAME?
465	13.2522	13.2522	#NAME?	465		12.8465	#NAME?
466	139	13.2522	#NAME?	466		12.8742	#NAME?
467	139	13.2835	#NAME?	467		12.9019	#NAME?
468	13.2835	13.2835	#NAME?	468		12.9295	#NAME?
469	13.3148	13.3148	#NAME?	469		12.9572	#NAME?
470	139	13.3148	#NAME?	470		12.9849	#NAME?
471	139	13.3461	#NAME?	471		13.0126	#NAME?
472	13.3461	13.3461	#NAME?	472		13.0403	#NAME?
473	13.3774	13.3774	#NAME?	473		13.068	#NAME?
474	139	13.3774	#NAME?	474		13.0957	#NAME?
475	139	13.4087	#NAME?	475		13.1234	#NAME?
476	13.4087	13.4087	#NAME?	476		13.151	#NAME?
477	13.44	13.44	#NAME?	477		13.1787	#NAME?
478	139	13.44	#NAME?	478		13.2064	#NAME?
479	139	13.4713	#NAME?	479		13.2341	#NAME?
480	13.4713	13.4713	#NAME?	480		13.2618	#NAME?
481	13.5025	13.5025	#NAME?	481		13.2895	#NAME?
482	139	13.5025	#NAME?	482		13.3172	#NAME?
483	139	13.5338	#NAME?	483		13.3448	#NAME?
484	13.5338	13.5338	#NAME?	484		13.3725	#NAME?
485	13.5651	13.5651	#NAME?	485		13.4002	#NAME?
486	139	13.5651	#NAME?	486		13.4279	#NAME?
487	139	13.5964	#NAME?	487		13.4556	#NAME?
488	13.5964	13.5964	#NAME?	488		13.4833	#NAME?
489	13.6277	13.6277	#NAME?	489		13.511	#NAME?
490	139	13.6277	#NAME?	490		13.5386	#NAME?
491	139	13.659	#NAME?	491		13.5663	#NAME?
492	13.659	13.659	#NAME?	492		13.594	#NAME?
493	13.6903	13.6903	#NAME?	493		13.6217	#NAME?
494	139	13.6903	#NAME?	494		13.6494	#NAME?
495	139	13.7216	#NAME?	495		13.6771	#NAME?
496	13.7216	13.7216	#NAME?	496		13.7048	#NAME?
497	13.7529	13.7529	#NAME?	497		13.7325	#NAME?
498	139	13.7529	#NAME?	498		13.7601	#NAME?
499	139	13.7842	#NAME?	499		13.7878	#NAME?
500	13.7842	13.7842	#NAME?	500		13.8155	#NAME?

## Sheet: XLSTAT_20210412_100619_1_HID1
1.06667	0.103202	2	0.058511	3	0.12662
0.933333	0.119021	2	0.110891	2.85	0.13405
1	0.158455	2	0.1194	3.15	0.176457
0.9	0.161727	2	0.138655	3.1	0.230672
1.1	0.16374	1.9	0.141317	2.9	0.232678
1.06667	0.168349	2.1	0.141798	3.1	0.248907
0.933333	0.179212	2	0.144871	2.9	0.273446
1.13333	0.191285	2	0.150574	3	0.319731
0.866667	0.193408	2.06667	0.15522	2.85	0.338745
1.04444	0.197168	1.93333	0.157168	3.15	0.343462
0.955556	0.198757	2.06667	0.159607	3.2	0.373745
1.2	0.207709	1.93333	0.163114	2.8	0.383727
0.8	0.207972	2.06667	0.165801	3.06667	0.387542
1.12	0.21806	1.93333	0.167073	2.93333	0.40782
0.88	0.219491	2	0.175473	3	0.471981
1.04	0.220335	2	0.181255	3.1	0.51054
0.96	0.225932	2.06667	0.184633	2.9	0.515529
1.06667	0.227264	1.93333	0.185782	3.2	0.5604
0.933333	0.234434	2	0.198862	2.8	0.571579
1.2	0.247667	1.9	0.201899	3.06667	0.594012
0.8	0.252346	2.1	0.20196	2.93333	0.612524
1.12	0.256784	2	0.204545
0.88	0.257253	1.9	0.20502
1.04	0.259629	2.1	0.205193
0.96	0.264662	2	0.221265
1	0.276982	1.9	0.22248
0.9	0.284767	2.1	0.223762
1.1	0.287592	2	0.22817
1	0.291654	2.06667	0.23604
0.9	0.30012	1.93333	0.237523
1.1	0.303024	2	0.249404
1.2	0.315383	1.9	0.25188
0.8	0.318826	2.1	0.254055
1.12	0.3216	2.06667	0.261
0.88	0.322265	1.93333	0.265511
1.04	0.323584	2	0.266945
0.96	0.326054	1.83333	0.267195
1	0.334461	2.16667	0.267495
0.9	0.340359	1.91667	0.26958
1.1	0.348606	2.08333	0.270227
1	0.361701	2.06667	0.275184
0.833333	0.363	1.93333	0.276354
1.16667	0.364086	2	0.278027
0.916667	0.367904	1.9	0.280497
1.08333	0.36888	2.1	0.281291
1	0.372224	2	0.287237
0.833333	0.377454	2	0.291495
1.16667	0.378598	2	0.29677
0.916667	0.387763	1.9	0.298364
1.08333	0.388091	2.1	0.299128
1.13333	0.394071	2.06667	0.300288
0.866667	0.402346	1.93333	0.301132
1.04444	0.40512	2	0.306855
0.955556	0.408655	2.13333	0.310856
1.06667	0.412888	1.86667	0.31308
0.933333	0.417106	2.04444	0.314556
1	0.44026	1.95556	0.316224
0.9	0.44207	2	0.32088
1.1	0.45018	2.06667	0.322231
1	0.475364	1.93333	0.324347
1.06667	0.50484	2	0.328906
0.933333	0.505304	2	0.333479
1	0.528664	1.9	0.33384
1	0.569833	2.1	0.33696
1	0.615728	2	0.339841
		2	0.344554
		2.06667	0.351264
		1.93333	0.352429
		2.06667	0.358473
		1.93333	0.360998
		2	0.36528
		1.9	0.366154
		2.1	0.366651
		2.2	0.367089
		1.8	0.367883
		2.12	0.369669
		1.88	0.370517
		2.04	0.371582
		1.96	0.371942
		2.13333	0.374761
		1.86667	0.3765
		2.04444	0.376951
		1.95556	0.377623
		2	0.379611
		1.9	0.379962
		2.1	0.381109
		2	0.387104
		1.9	0.388255
		2.1	0.388912
		2.13333	0.389435
		1.86667	0.389771
		2.04444	0.390113
		1.95556	0.390387
		2	0.394879
		1.9	0.396154
		2.1	0.400327
		2.13333	0.408273
		1.86667	0.409713
		2.04444	0.409855
		1.95556	0.411128
		2	0.411884
		1.9	0.412133
		2.1	0.41686
		2	0.424611
		2	0.429485
		1.9	0.430091
		2.1	0.432443
		2.06667	0.437251
		1.93333	0.438492
		2	0.442309
		2	0.445878
		1.9	0.447692
		2.1	0.45
		2	0.45564
		2	0.479889
		1.9	0.481234
		2.1	0.483798
		2	0.486826
		1.9	0.487124
		2.1	0.487193
		2	0.4908
		2	0.49947
		2	0.506221
		2	0.512209
		2	0.52308
		2	0.533727
		2	0.544318
		2	0.562291
		2	0.571792
		2	0.578865
		2	0.582381
		2	0.60666
		2	0.615771
		2.06667	0.619672
		1.93333	0.619855
		2	0.628427
		2	0.637918
		2	0.641502
		2	0.662321
		2	0.68452
		2	0.693077
		2.06667	0.705202
		1.93333	0.70538
		2	0.744841
		2	0.758982

[truncated: 13 more sheets: XLSTAT_20210412_100619_1_HID, XLSTAT_20210412_094255_1_HID, XLSTAT_20210412_094227_1_HID, XLSTAT_20210412_094022_1_HID, XLSTAT_20210412_093951_1_HID, XLSTAT_20210412_093904_1_HID, XLSTAT_20210412_093812_1_HID, XLSTAT_20210412_093313_1_HID1, XLSTAT_20210412_093313_1_HID, XLSTAT_20210412_092956_1_HID1, XLSTAT_20210412_092956_1_HID, XLSTAT_20210412_092529_1_HID, XLSTAT_20210412_092344_1_HID]
